# Supplementary material for: Flowering-associated gene expression and metabolic characteristics in adzuki bean (Vigna angularis L.) with different short-day induction periods
Source: PeerJ. 2024 Jul 18;12:e17716. doi: 10.7717/peerj.17716 (PMC11260412; doi:10.7717/peerj.17716)
Supplement: Supplemental Information 1 [file peerj-12-17716-s001.xls]

## Sheet: Figure 1
					Early flowering days /d
			Figure 1C	Treatments	Repeat 1	Repeat 2	Repeat 3
				SD-5d	4	7	7
				SD-10d	12	11	13
				SD-15d	21	19	17
					Flower promoting ratio (%)
			Figure 1D	Treatments	Repeat 1	Repeat 2	Repeat 3
				SD-5d	13.99	13.08	11.89
				SD-10d	22.27	23.71	23.61
				SD-15d	36.78	35.11	33.17

## Sheet: Figure 2
	Determination period	Determination index	Treatments	Repeat1	Repeat2	Repeat3
	Flowering	Plant height/cm	SD-5	40.44	38.43	39.67
			SD-10	37.45	34.67	32.89
			SD-15	28.72	29.61	28.55
		Stem diameter/cm	SD-5	1.66	1.57	1.72
			SD-10	1.63	1.58	1.55
			SD-15	1.41	1.47	1.52
		Leaf area/cm2	SD-5	27.65	25.87	26.34
			SD-10	26.11	25.98	25.21
			SD-15	22.31	22.78	23.66
	Podding	Plant height/cm	SD-5	44.56	43.34	44.19
			SD-10	38.77	39.67	38.67
			SD-15	32.67	31.11	32.76
		Stem diameter/cm	SD-5	1.83	1.89	1.8
			SD-10	1.71	1.69	1.75
			SD-15	1.52	1.49	1.44
		Leaf area/cm2	SD-5	31	29.88	30.78
			SD-10	27.55	28.11	27.89
			SD-15	22.67	23.31	21.77
	Seed-fling	Plant height/cm	SD-5	45.33	46.34	45.16
			SD-10	41.62	42.77	39.99
			SD-15	32.78	33.67	34.99
		Stem diameter/cm	SD-5	2.12	1.98	2.23
			SD-10	2.1	1.89	1.99
			SD-15	1.87	1.79	1.83
		Leaf area/cm2	SD-5	35.88	36.12	36.11
			SD-10	32.11	33.18	30.67
			SD-15	25.78	27.78	26.77

## Sheet: Figure 3
Figure 2A	IDs	PC1	PC2		Figure 2B	gene_id	SD-5d-1	SD-5d-2	SD-5d-3	SD-10d-1	SD-10d-2	SD-10d-3		Figure 2C	gene_id	SD-5d-1	SD-5d-2	SD-5d-3	SD-15d-1	SD-15d-2	SD-15d-3		Figure 2D	gene_id	SD-10d-1	SD-10d-2	SD-10d-3	SD-15d-1	SD-15d-2	SD-15d-3			Figure 2E	SD-5d vs SD-10d	SD-5d vs SD-15d	SD-10d vs SD-15d		Figure 2F	SD-5d vs SD-10d	SD-5d vs SD-15d	SD-10d vs SD-15d		Figure 2G	SD-5d vs SD-10d	SD-5d vs SD-15d	SD-10d vs SD-15d		Figure 2H	IDs
	SD-10d_1	-6.34946	10.4641			LOC108318684	0.411253	0.931504	1.24887	0.182041	0.158907	0.0390815			LOC108318684	0.411253	0.931504	1.24887	0.0604056	0.437221	0.204181			LOC108318683	0.441749	0.440697	0.900949	2.39418	1.7683	2.97285				LOC108318684	LOC108318684	LOC108318683			LOC108318708	LOC108318689	LOC108318683			LOC108318684	LOC108318684	LOC108318898			LOC108343733
	SD-10d_2	-12.2452	5.37626			LOC108318688	0.524608	2.27411	4.08176	0.458216	0.703268	0.786975			LOC108318688	0.524608	2.27411	4.08176	0.311891	0.709497	0.47441			LOC108318692	0	0.165341	0.0711619	0.488845	0.985669	2.18114				LOC108318688	LOC108318688	LOC108318692			LOC108318731	LOC108318692	LOC108318692			LOC108318688	LOC108318688	LOC108319041			LOC108344684
	SD-10d_3	-2.87209	13.3553			LOC108318693	2.47655	7.9369	7.15968	1.7305	0.564394	1.40032			LOC108318689	55.8752	50.9087	36.9753	96.6878	95.8367	95.1267			LOC108318861	5.08845	7.76832	2.51586	8.1865	14.6726	12.6598				LOC108318693	LOC108318689	LOC108318861			LOC108318732	LOC108318694	LOC108318861			LOC108318693	LOC108318693	LOC108319320			LOC108345872
	SD-15d_1	-14.4734	-9.13224			LOC108318696	19.5647	56.3838	77.84	6.20636	4.68407	5.37599			LOC108318692	0.029366	0.0245817	0	0.488845	0.985669	2.18114			LOC108318868	0.500713	0.37464	0.322486	1.32919	6.29931	2.47109				LOC108318696	LOC108318692	LOC108318868			LOC108318742	LOC108318708	LOC108318868			LOC108318696	LOC108318696	LOC108319342			LOC108320647
	SD-15d_2	-14.4497	-10.6563			LOC108318699	0.0874436	2.23252	2.61827	0	0.0410282	0.141266			LOC108318693	2.47655	7.9369	7.15968	0.32392	2.04007	2.2993			LOC108318870	0.255386	0.764333	0.0731033	1.05458	1.32412	2.17699				LOC108318699	LOC108318693	LOC108318870			LOC108318746	LOC108318731	LOC108318870			LOC108318699	LOC108318699	LOC108319375			LOC108344801
	SD-15d_3	-13.1624	-4.52504			LOC108318708	0.785516	0.657539	0.436715	1.50618	1.44589	2.46481			LOC108318694	0.73569	0.47898	0.393865	1.0886	1.75879	0.873918			LOC108318898	69.5647	77.121	75.3427	34.4521	28.1465	38.871				LOC108318708	LOC108318694	LOC108318898			LOC108318781	LOC108318732	LOC108318917			LOC108318735	LOC108318709	LOC108319387			LOC108326227
	SD-5d_1	16.289	4.38211			LOC108318731	3.45127	2.65475	1.44463	5.87858	9.80347	3.91798			LOC108318696	19.5647	56.3838	77.84	3.72486	5.97484	8.23236			LOC108318917	8.76135	6.27258	6.46154	13.3162	17.6358	18.0353				LOC108318731	LOC108318696	LOC108318917			LOC108318820	LOC108318742	LOC108319129			LOC108318743	LOC108318722	LOC108319489			LOC108330026
	SD-5d_2	21.8181	2.95939			LOC108318732	5.89757	17.7812	8.98228	37.4515	28.7981	41.8396			LOC108318699	0.0874436	2.23252	2.61827	0.109173	0.188144	0.110707			LOC108319041	172.156	157.15	172.881	83.2876	82.2829	92.3786				LOC108318732	LOC108318699	LOC108319041			LOC108318822	LOC108318746	LOC108319194			LOC108318771	LOC108318724	LOC108319523			LOC108319938
	SD-5d_3	25.4453	-12.2235			LOC108318735	20.9348	35.1592	27.9765	7.29102	6.4033	6.10054			LOC108318708	0.785516	0.657539	0.436715	1.7854	3.01621	1.19849			LOC108319129	13.2332	17.6895	9.65768	30.1862	34.6428	26.742				LOC108318735	LOC108318708	LOC108319129			LOC108318882	LOC108318813	LOC108319323			LOC108318779	LOC108318735	LOC108319744			LOC108321087
						LOC108318742	0.236642	0.462206	0.20361	0.816175	1.33238	0.955747			LOC108318709	0.957977	0.558902	0.599459	0.265784	0.12492	0.147011			LOC108319194	4.61269	5.95515	3.37859	7.96312	13.8612	9.37352				LOC108318742	LOC108318709	LOC108319194			LOC108318899	LOC108318840	LOC108319408			LOC108318787	LOC108318743	LOC108319759			LOC108335672
						LOC108318743	7.01307	4.84549	12.8345	3.45542	3.9695	3.35695			LOC108318722	8.11694	8.26723	4.40365	3.11729	2.21388	2.29489			LOC108319320	5.30038	5.9761	7.99904	3.82979	3.67309	2.39208				LOC108318743	LOC108318722	LOC108319320			LOC108318905	LOC108318842	LOC108319527			LOC108318788	LOC108318751	LOC108319809			LOC108346436
						LOC108318746	0.124735	0.208826	0.0551948	0.435795	0.836071	0.215904			LOC108318724	1.72667	6.58441	2.57512	0.239526	0.330231	0.080964			LOC108319323	361.16	531.161	233.446	914.102	1271.1	897.039				LOC108318746	LOC108318724	LOC108319323			LOC108318949	LOC108318845	LOC108319535			LOC108318809	LOC108318771	LOC108319866			LOC108328202
						LOC108318771	1.47973	2.53924	2.97924	0.0695942	0.138857	0.717159			LOC108318731	3.45127	2.65475	1.44463	9.00599	9.87425	6.45576			LOC108319342	18.6184	26.0636	21.2103	3.45437	6.38814	12.4623				LOC108318771	LOC108318731	LOC108319342			LOC108318978	LOC108318870	LOC108319647			LOC108318834	LOC108318809	LOC108319876			LOC108328401
						LOC108318779	0.824079	2.41437	2.3824	0.736398	0.463986	0.399394			LOC108318732	5.89757	17.7812	8.98228	28.5417	26.8483	30.3843			LOC108319375	0.85844	1.67854	1.85768	0.486145	0.785438	0.801087				LOC108318779	LOC108318732	LOC108319375			LOC108319012	LOC108318872	LOC108319664			LOC108318839	LOC108318851	LOC108319893			LOC108324724
						LOC108318781	0.0894368	0	0	0.841271	0.335707	0.650189			LOC108318735	20.9348	35.1592	27.9765	5.07301	7.18414	8.27561			LOC108319387	1.78003	3.18418	3.63697	0.760384	0.926648	0.798607				LOC108318781	LOC108318735	LOC108319387			LOC108319061	LOC108318882	LOC108319860			LOC108318890	LOC108318853	LOC108319922			LOC108324633
						LOC108318787	23.875	10.8269	15.6869	7.41642	8.72888	5.76052			LOC108318742	0.236642	0.462206	0.20361	1.14896	0.916486	1.1651			LOC108319408	0.0892225	0.08901	0.114928	0.947395	1.21092	0.306893				LOC108318787	LOC108318742	LOC108319408			LOC108319097	LOC108318899	LOC108319886			LOC108318898	LOC108318880	LOC108319981			LOC108344187
						LOC108318788	1.04857	2.2431	1.80441	0.219182	0.32799	0.37644			LOC108318743	7.01307	4.84549	12.8345	2.31634	3.51286	3.25713			LOC108319489	62.1945	86.6161	61.0387	13.6549	21.1078	40.4216				LOC108318788	LOC108318743	LOC108319489			LOC108319170	LOC108318949	LOC108319929			LOC108318919	LOC108318890	LOC108320027			LOC108333740
						LOC108318809	57.6105	26.0359	54.9579	17.8959	18.3547	13.9865			LOC108318746	0.124735	0.208826	0.0551948	0.608091	0.950828	0.887354			LOC108319523	3.86422	4.53064	3.21573	1.55103	1.71313	2.35923				LOC108318809	LOC108318746	LOC108319523			LOC108319193	LOC108318978	LOC108319938			LOC108318986	LOC108318898	LOC108320170			LOC108327647
						LOC108318820	3.84526	12.5422	3.4226	14.0937	17.1708	14.0307			LOC108318751	2.30092	2.70201	1.9655	0.895561	0.826296	0.684602			LOC108319527	0	0.0773309	0.0665656	0.514429	0.567388	0.417327				LOC108318820	LOC108318751	LOC108319527			LOC108319223	LOC108318985	LOC108319980			LOC108319005	LOC108318919	LOC108320204			LOC108347959
						LOC108318822	2.38325	8.12766	2.00501	7.88768	10.4366	10.481			LOC108318771	1.47973	2.53924	2.97924	0.307907	0.127352	0.437127			LOC108319535	0.981161	1.25337	0.852836	2.82692	4.49956	1.8252				LOC108318822	LOC108318771	LOC108319535			LOC108319376	LOC108318994	LOC108320070			LOC108319237	LOC108318951	LOC108320294			LOC108325373
						LOC108318834	25.8025	30.0212	20.5002	9.50637	12.3372	11.595			LOC108318809	57.6105	26.0359	54.9579	17.1698	17.0179	15.0656			LOC108319647	1.4909	0.881393	1.37513	11.8732	4.29443	4.60791				LOC108318834	LOC108318809	LOC108319647			LOC108319384	LOC108319007	LOC108320079			LOC108319263	LOC108319005	LOC108320380			LOC108333707
						LOC108318839	15.9998	10.8045	22.5815	7.04015	8.87385	5.97324			LOC108318813	3.44247	2.24126	2.36956	10.506	21.178	10.008			LOC108319664	2.66	2.78471	2.39705	9.938	13.5211	9.16418				LOC108318839	LOC108318813	LOC108319664			LOC108319397	LOC108319012	LOC108320214			LOC108319269	LOC108319009	LOC108320487			LOC108340329
						LOC108318882	0.531153	0.611349	1.02827	2.74791	2.05602	1.87706			LOC108318840	0.346339	0.202939	0.107278	1.44134	1.31152	1.05235			LOC108319744	29.4959	12.8544	33.2613	4.87654	4.97138	9.54189				LOC108318882	LOC108318840	LOC108319744			LOC108319398	LOC108319061	LOC108320485			LOC108319319	LOC108319021	LOC108320496			LOC108345910
						LOC108318890	17.3252	9.71116	14.6166	4.37461	4.93969	3.1787			LOC108318842	0.936223	2.06895	0.579987	3.64687	3.60976	4.10902			LOC108319759	12.8008	12.33	14.2524	4.53079	6.25999	6.4164				LOC108318890	LOC108318842	LOC108319759			LOC108319465	LOC108319067	LOC108320505			LOC108319375	LOC108319025	LOC108320589			LOC108330791
						LOC108318898	179.661	219.422	179.227	69.5647	77.121	75.3427			LOC108318845	3.67186	18.3127	7.2319	18.6454	22.9708	21.3815			LOC108319809	9.31402	10.0948	9.9732	4.17169	6.36515	4.12713				LOC108318898	LOC108318845	LOC108319809			LOC108319475	LOC108319097	LOC108320545			LOC108319381	LOC108319041	LOC108320601			LOC108340747
						LOC108318899	2.36125	2.20909	2.62236	4.62878	6.62871	4.21533			LOC108318851	0.696378	1.29539	2.95592	0.386411	0.399554	0.457148			LOC108319860	0.136336	0.108809	0.0936614	0.386043	0.648656	0.562735				LOC108318899	LOC108318851	LOC108319860			LOC108319522	LOC108319098	LOC108320820			LOC108319382	LOC108319044	LOC108320646			LOC108347089
						LOC108318905	124.627	148.101	133.941	235.478	269.147	240.499			LOC108318853	0.900387	2.19257	0.845132	0.340645	0.352231	0.276346			LOC108319866	15.7741	16.1755	14.476	7.06881	6.13232	8.38308				LOC108318905	LOC108318853	LOC108319866			LOC108319523	LOC108319109	LOC108320822			LOC108319495	LOC108319062	LOC108320647			LOC108338292
						LOC108318919	0.0841176	1.90116	3.12664	0	0.0789353	0.0679466			LOC108318870	0.0452508	0.075757	0.280327	1.05458	1.32412	2.17699			LOC108319876	1885	2482.14	1625.05	751.13	944.998	873.823				LOC108318919	LOC108318870	LOC108319876			LOC108319528	LOC108319129	LOC108321032			LOC108319530	LOC108319102	LOC108320666			LOC108347557
						LOC108318949	0.781645	1.45634	1.11945	3.43903	2.83931	3.07543			LOC108318872	2.2333	1.70689	2.64006	3.82545	7.49328	7.23936			LOC108319886	0	0.0354914	0.0305506	30.8819	19.4328	0				LOC108318949	LOC108318872	LOC108319886			LOC108319588	LOC108319160	LOC108321087			LOC108319583	LOC108319217	LOC108320829			LOC108322299
						LOC108318978	5.00474	5.10855	5.4072	11.2625	12.7417	9.4157			LOC108318880	12.8322	29.0189	19.7705	5.09053	9.81404	11.3855			LOC108319893	3.0889	3.24589	3.92579	1.6764	1.545	1.36735				LOC108318978	LOC108318880	LOC108319893			LOC108319645	LOC108319165	LOC108321100			LOC108319585	LOC108319237	LOC108320830			LOC108344796
						LOC108318986	40.4437	39.6238	53.1749	13.8207	16.2753	13.8261			LOC108318882	0.531153	0.611349	1.02827	2.70783	4.11418	2.97004			LOC108319922	26.6866	11.2533	30.8842	10.4999	8.26563	12.8383				LOC108318986	LOC108318882	LOC108319922			LOC108319667	LOC108319170	LOC108321240			LOC108319613	LOC108319263	LOC108320840			LOC108329865
						LOC108319005	7.71815	10.1	7.36371	3.58402	2.70453	3.3934			LOC108318890	17.3252	9.71116	14.6166	4.25377	3.78267	3.53711			LOC108319929	0.062692	0.125085	0	0.80437	0.774368	0.450027				LOC108319005	LOC108318890	LOC108319929			LOC108319699	LOC108319182	LOC108321499			LOC108319664	LOC108319278	LOC108321086			LOC108333735
						LOC108319012	5.87658	3.34132	3.83514	10.0646	12.8499	6.89637			LOC108318898	179.661	219.422	179.227	34.4521	28.1465	38.871			LOC108319938	0.864383	0.156786	0.809759	1.25159	5.53613	2.74988				LOC108319012	LOC108318898	LOC108319938			LOC108319730	LOC108319184	LOC108321588			LOC108319666	LOC108319319	LOC108321431			LOC108330983
						LOC108319061	29.4566	53.6613	45.6029	178.294	71.8819	207.154			LOC108318899	2.36125	2.20909	2.62236	5.30146	7.22365	5.56018			LOC108319980	6.49757	4.59892	5.05075	10.8308	13.4899	16.2249				LOC108319061	LOC108318899	LOC108319980			LOC108319759	LOC108319193	LOC108321606			LOC108319704	LOC108319320	LOC108321561			LOC108347691
						LOC108319097	0.0365048	0.106951	0.0188455	0.309039	0.530966	0.191666			LOC108318919	0.0841176	1.90116	3.12664	0.140027	0.217185	0.28399			LOC108319981	3701.97	2176.04	3937.61	1648.39	1424.16	1951.03				LOC108319097	LOC108318919	LOC108319981			LOC108319803	LOC108319233	LOC108321644			LOC108319723	LOC108319342	LOC108321562			LOC108344891
						LOC108319170	11.3296	25.3026	10.9023	30.9478	33.6383	31.5911			LOC108318949	0.781645	1.45634	1.11945	2.03571	3.66738	2.97942			LOC108320027	7.97423	3.97762	7.79059	1.12489	2.32629	2.43693				LOC108319170	LOC108318949	LOC108320027			LOC108319903	LOC108319241	LOC108322041			LOC108319729	LOC108319358	LOC108321672			LOC108333443
						LOC108319193	11.4865	13.5213	15.6189	29.0373	20.8359	28.8705			LOC108318951	4.11782	2.08805	4.00634	1.25231	1.72087	1.30333			LOC108320070	1.40672	2.80673	1.00667	4.979	4.79083	3.64648				LOC108319193	LOC108318951	LOC108320070			LOC108319913	LOC108319323	LOC108322152			LOC108319782	LOC108319375	LOC108321804			LOC108335963
						LOC108319223	4.51729	5.25407	4.5168	10.5557	6.91625	10.1784			LOC108318978	5.00474	5.10855	5.4072	15.6254	14.8119	14.3834			LOC108320079	1.0221	1.57584	0.531948	3.61766	6.0078	4.19654				LOC108319223	LOC108318978	LOC108320079			LOC108319917	LOC108319343	LOC108322299			LOC108319793	LOC108319381	LOC108321827			LOC108331377
						LOC108319237	32.415	18.5044	27.9677	6.60575	9.12215	6.93009			LOC108318985	167.899	103.311	151.81	313.432	315.703	314.012			LOC108320170	13.3438	7.35894	14.749	3.9358	3.16306	4.91973				LOC108319237	LOC108318985	LOC108320170			LOC108319987	LOC108319376	LOC108322351			LOC108319794	LOC108319382	LOC108321877			LOC108346263
						LOC108319263	7.83124	6.13694	11.5609	3.47941	2.90824	3.95695			LOC108318994	2.60273	2.8323	2.23942	4.69371	6.7947	3.22193			LOC108320204	2.30221	1.25276	2.93554	0.679047	0.638312	0.813787				LOC108319263	LOC108318994	LOC108320204			LOC108319994	LOC108319384	LOC108322394			LOC108319823	LOC108319387	LOC108321944			LOC108321827
						LOC108319269	3.41967	3.0106	2.92203	1.27557	1.93646	0.976317			LOC108319005	7.71815	10.1	7.36371	3.8219	3.11106	3.29839			LOC108320214	0.612683	0.860241	0.311784	1.02404	1.8686	3.42072				LOC108319269	LOC108319005	LOC108320214			LOC108320010	LOC108319394	LOC108322414			LOC108319824	LOC108319463	LOC108322049			LOC108345227
						LOC108319319	63.1251	64.4329	59.6953	21.1675	23.3371	23.4907			LOC108319007	0.0580315	0.48577	0.119835	1.06263	1.99777	1.4694			LOC108320294	51.2335	21.3179	63.0539	19.4096	27.6548	18.3887				LOC108319319	LOC108319007	LOC108320294			LOC108320022	LOC108319396	LOC108322457			LOC108319830	LOC108319467	LOC108322109			LOC108339837
						LOC108319375	1.35068	5.317	7.80205	0.85844	1.67854	1.85768			LOC108319009	0.271332	0.778718	0.32017	0.064525	0.0333598	0.0981476			LOC108320380	7.24386	10.7971	8.5072	3.49627	4.63686	3.828				LOC108319375	LOC108319009	LOC108320380			LOC108320130	LOC108319397	LOC108322481			LOC108319836	LOC108319489	LOC108322227			LOC108323828
						LOC108319376	1.83751	1.65069	1.06429	4.21566	4.12151	5.32162			LOC108319012	5.87658	3.34132	3.83514	12.505	17.32	13.0551			LOC108320485	0.521639	1.43109	0.485281	1.5386	6.52281	3.62751				LOC108319376	LOC108319012	LOC108320485			LOC108320161	LOC108319398	LOC108322619			LOC108319883	LOC108319530	LOC108322238			LOC108336309
						LOC108319381	49.5671	25.9172	37.3285	8.36616	13.9405	6.21349			LOC108319021	18.6997	20.5358	16.3847	9.2101	7.97304	7.96393			LOC108320487	13.9792	14.2547	15.2825	7.71394	7.50434	7.31319				LOC108319381	LOC108319021	LOC108320487			LOC108320191	LOC108319408	LOC108322624			LOC108319888	LOC108319536	LOC108322262			LOC108331283
						LOC108319382	6.75002	7.16079	3.17417	1.72877	2.72808	2.13237			LOC108319025	21.5384	39.4601	20.5967	6.89881	8.0584	8.49928			LOC108320496	7.9052	8.98877	7.44546	2.85818	2.48875	3.85175				LOC108319382	LOC108319025	LOC108320496			LOC108320208	LOC108319465	LOC108322789			LOC108319893	LOC108319571	LOC108322279			LOC108344638
						LOC108319384	0.30274	0.788409	0.382039	1.36055	2.14645	0.896647			LOC108319041	231.706	249.9	184.9	83.2876	82.2829	92.3786			LOC108320505	1.14775	1.14502	0.778122	3.39426	4.31113	5.4746				LOC108319384	LOC108319041	LOC108320505			LOC108320230	LOC108319475	LOC108322804			LOC108319920	LOC108319583	LOC108322419			LOC108337635
						LOC108319397	1.32451	1.98646	0.740756	2.49175	4.40197	2.49639			LOC108319044	8.08607	20.4907	13.0545	4.3033	6.55851	7.46598			LOC108320545	6.70241	8.7583	4.37751	10.7755	19.0019	18.8045				LOC108319397	LOC108319044	LOC108320545			LOC108320294	LOC108319484	LOC108322848			LOC108319922	LOC108319585	LOC108322513			LOC108322804
						LOC108319398	10.9312	5.65652	4.92497	14.6755	27.6026	11.3984			LOC108319061	29.4566	53.6613	45.6029	71.565	95.0013	79.3194			LOC108320589	2.7522	3.39937	2.47597	1.4496	1.4989	1.05837				LOC108319398	LOC108319061	LOC108320589			LOC108320396	LOC108319485	LOC108322979			LOC108319927	LOC108319613	LOC108322633			LOC108328587
						LOC108319465	0.956012	0.246233	0.379645	1.59099	2.76035	2.31668			LOC108319062	29.429	31.4333	20.4084	10.9008	12.3324	11.7042			LOC108320601	93.0781	80.8282	114.846	40.9537	40.6253	43.1021				LOC108319465	LOC108319062	LOC108320601			LOC108320402	LOC108319486	LOC108322993			LOC108319938	LOC108319621	LOC108322654			LOC108323194
						LOC108319475	92.4319	70.1997	82.5504	163.559	195.959	148.384			LOC108319067	6.16035	4.27897	3.00434	9.05485	10.6037	9.09358			LOC108320646	85.905	73.5255	84.9051	43.3643	35.3742	42.6904				LOC108319475	LOC108319067	LOC108320646			LOC108320457	LOC108319522	LOC108323176			LOC108319944	LOC108319651	LOC108322826			LOC108323311
						LOC108319495	8.86431	6.23213	10.7378	2.7137	3.42771	2.46191			LOC108319097	0.0365048	0.106951	0.0188455	0.531721	0.738311	0.44676			LOC108320647	228.103	172.742	224.612	124.292	83.6556	109.55				LOC108319495	LOC108319097	LOC108320647			LOC108320492	LOC108319527	LOC108323194			LOC108319960	LOC108319666	LOC108322923			LOC108333287
						LOC108319522	108.891	71.4338	75.053	160.269	189.691	117.979			LOC108319098	0.0755022	0	0	1.63391	4.61359	3.50492			LOC108320666	0.408961	0.695978	0.59909	0	0.154075	0.237444				LOC108319522	LOC108319098	LOC108320666			LOC108320498	LOC108319528	LOC108323299			LOC108319971	LOC108319677	LOC108323254			LOC108326377
						LOC108319523	1.69407	2.19801	0.830831	3.86422	4.53064	3.21573			LOC108319102	4.6727	4.99459	3.21636	1.75514	1.79421	1.6989			LOC108320820	0.0744391	0.0371309	0.223733	0.724552	1.39623	1.36928				LOC108319523	LOC108319102	LOC108320820			LOC108320524	LOC108319547	LOC108323310			LOC108320013	LOC108319705	LOC108323428			LOC108337899
						LOC108319528	0.120311	0.276951	0.155275	0.537548	0.592718	0.485909			LOC108319109	0	0	0	0.0571976	0.473144	1.50803			LOC108320822	0.0430447	0.0429422	0.0739284	0.609419	1.18153	0.656607				LOC108319528	LOC108319109	LOC108320822			LOC108320528	LOC108319558	LOC108323311			LOC108320048	LOC108319708	LOC108323511			LOC108321944
						LOC108319530	0.749621	2.86464	2.5575	0.275915	0.458764	0.15796			LOC108319129	10.8004	6.1384	10.5341	30.1862	34.6428	26.742			LOC108320829	9.08323	8.19115	9.47158	2.9101	3.45941	4.01495				LOC108319530	LOC108319129	LOC108320829			LOC108320536	LOC108319588	LOC108323313			LOC108320133	LOC108319729	LOC108323593			LOC108336244
						LOC108319583	23.1056	29.6154	22.2723	2.30904	2.44751	2.62729			LOC108319160	0	0	0.0749324	0.664461	1.06182	0.673798			LOC108320830	75.6156	87.2817	92.2544	33.1078	37.5479	37.8618				LOC108319583	LOC108319160	LOC108320830			LOC108320544	LOC108319598	LOC108323339			LOC108320136	LOC108319743	LOC108323648			LOC108332377
						LOC108319585	2.65606	9.03587	19.2669	1.60152	0.511267	2.06294			LOC108319165	0	0	0	0.06432	0.532062	1.04358			LOC108320840	0.759378	1.43096	0.845324	0.522624	0.334533	0.479495				LOC108319585	LOC108319165	LOC108320840			LOC108320586	LOC108319645	LOC108323537			LOC108320137	LOC108319744	LOC108323664			LOC108328622
						LOC108319588	0.0557955	0.233526	0.115217	0.892211	0.471222	0.653503			LOC108319170	11.3296	25.3026	10.9023	31.2696	35.3754	28.2283			LOC108321032	0.953441	2.40057	0.623815	3.9371	6.02343	4.68499				LOC108319588	LOC108319170	LOC108321032			LOC108320601	LOC108319647	LOC108323540			LOC108320147	LOC108319782	LOC108323795			LOC108343877
						LOC108319613	32.3738	21.0574	46.2649	13.0412	14.0161	10.564			LOC108319182	0.616985	0.664027	0.455024	1.12489	1.49186	1.58705			LOC108321086	1.8696	3.31397	2.52293	1.29984	1.45096	1.04849				LOC108319613	LOC108319182	LOC108321086			LOC108320603	LOC108319671	LOC108323589			LOC108320232	LOC108319793	LOC108323828			LOC108321100
						LOC108319645	7.27104	5.26042	3.21742	19.9319	28.2671	3.94346			LOC108319184	24.6288	36.3073	21.182	53.957	61.5282	63.8563			LOC108321087	0.514794	0.609862	0.884147	1.42351	6.77084	3.11798				LOC108319645	LOC108319184	LOC108321087			LOC108320617	LOC108319730	LOC108323613			LOC108320284	LOC108319794	LOC108324053			LOC108321588
						LOC108319664	9.63577	6.57547	20.835	2.66	2.78471	2.39705			LOC108319193	11.4865	13.5213	15.6189	41.9556	35.2621	33.1099			LOC108321100	0.558914	0.623181	0.818757	0.756389	2.55692	2.09455				LOC108319664	LOC108319193	LOC108321100			LOC108320646	LOC108319775	LOC108323627			LOC108320347	LOC108319805	LOC108324120			LOC108328353
						LOC108319666	15.3867	8.1454	11.6796	5.3202	4.90804	5.35467			LOC108319217	9.37194	16.3298	14.9923	3.88353	5.19262	5.56767			LOC108321240	0.0905166	0.0451505	0.038865	4.92582	3.72685	0.0406101				LOC108319666	LOC108319217	LOC108321240			LOC108320647	LOC108319781	LOC108323690			LOC108320364	LOC108319823	LOC108324242			LOC108319375
						LOC108319667	1.16529	1.25414	0.572932	2.24441	2.49943	1.56879			LOC108319233	0.62622	1.01756	1.27412	2.16154	2.7106	2.25409			LOC108321431	17.0917	9.34301	21.1112	8.1489	3.07051	7.283				LOC108319667	LOC108319233	LOC108321431			LOC108320666	LOC108319835	LOC108323855			LOC108320365	LOC108319824	LOC108324323			LOC108339773
						LOC108319699	39.7399	35.6871	31.6212	73.9019	61.5403	70.6485			LOC108319237	32.415	18.5044	27.9677	8.55182	10.0932	8.26321			LOC108321499	0.239788	0.324651	0.176498	0.863872	1.00295	0.461058				LOC108319699	LOC108319237	LOC108321499			LOC108320689	LOC108319837	LOC108323891			LOC108320379	LOC108319836	LOC108324366			LOC108331410
						LOC108319704	0.0727477	0.365374	1.99046	0.136858	0.0682658	0			LOC108319241	3.36248	2.03961	1.6604	3.89384	6.08135	4.44212			LOC108321561	19.8656	24.6701	24.2796	9.40917	6.86323	7.84021				LOC108319704	LOC108319241	LOC108321561			LOC108320727	LOC108319856	LOC108323918			LOC108320417	LOC108319843	LOC108324617			LOC108333466
						LOC108319723	1.63315	5.20083	4.47214	1.03526	1.13274	0.745628			LOC108319263	7.83124	6.13694	11.5609	1.85837	3.15483	1.91261			LOC108321562	19.6757	23.6803	21.6464	10.0992	10.763	9.92696				LOC108319723	LOC108319263	LOC108321562			LOC108320776	LOC108319857	LOC108324003			LOC108320422	LOC108319871	LOC108324698			LOC108336235
						LOC108319729	0.647715	0.856088	0.985545	0.0320664	0.28791	0.137683			LOC108319278	0.115842	0.43636	0.358819	0	0	0			LOC108321588	0.319366	0.517734	0.342815	1.27168	1.27841	1.25373				LOC108319729	LOC108319278	LOC108321588			LOC108320795	LOC108319860	LOC108324041			LOC108320433	LOC108319883	LOC108324871			LOC108345097
						LOC108319730	0.493378	2.53305	1.08674	3.7127	3.45693	4.065			LOC108319319	63.1251	64.4329	59.6953	27.0389	28.0579	26.5422			LOC108321606	3.66347	2.7801	2.90396	10.6116	10.4569	10.7045				LOC108319730	LOC108319319	LOC108321606			LOC108320830	LOC108319903	LOC108324088			LOC108320472	LOC108319888	LOC108324904			LOC108325368
						LOC108319759	2.44019	10.6845	1.01748	12.8008	12.33	14.2524			LOC108319320	10.9697	7.34046	8.2967	3.82979	3.67309	2.39208			LOC108321644	0.942964	0.716738	0.886879	1.58932	2.05422	2.05486				LOC108319759	LOC108319320	LOC108321644			LOC108320840	LOC108319915	LOC108324219			LOC108320490	LOC108319893	LOC108325046			LOC108345292
						LOC108319782	1.3331	6.0798	7.07196	1.34044	1.9843	1.29961			LOC108319323	619.403	195.012	527.72	914.102	1271.1	897.039			LOC108321672	1.05391	1.00935	1.91868	0.298422	0.115715	0.226962				LOC108319782	LOC108319323	LOC108321672			LOC108320893	LOC108319917	LOC108324280			LOC108320505	LOC108319902	LOC108325050			LOC108333765
						LOC108319793	7.99998	6.28258	7.26075	2.28583	3.12797	2.37984			LOC108319342	13.4883	24.5858	13.2674	3.45437	6.38814	12.4623			LOC108321804	613.709	493.337	759.839	400.343	264.373	322.341				LOC108319793	LOC108319342	LOC108321804			LOC108320904	LOC108319924	LOC108324377			LOC108320620	LOC108319922	LOC108325053			LOC108318898
						LOC108319794	4.77291	3.76916	3.78124	1.07297	2.28168	1.38211			LOC108319343	10.5048	9.34869	9.98985	17.717	26.8369	20.2058			LOC108321827	9.49137	7.2143	13.1408	3.82791	3.13104	1.96982				LOC108319794	LOC108319343	LOC108321827			LOC108320930	LOC108319929	LOC108324416			LOC108320637	LOC108319927	LOC108325065			LOC108327573
						LOC108319803	17.4483	18.3625	20.6009	38.6067	39.644	37.1199			LOC108319358	1.90571	1.87266	1.45434	0.689644	0.85572	0.862513			LOC108321877	88.7224	119.158	101.022	54.3654	46.7815	48.586				LOC108319803	LOC108319358	LOC108321877			LOC108320971	LOC108319932	LOC108324628			LOC108320639	LOC108319938	LOC108325134			LOC108325523
						LOC108319823	62.6127	83.9381	55.3284	22.0469	16.008	23.8565			LOC108319375	1.35068	5.317	7.80205	0.486145	0.785438	0.801087			LOC108321944	2.81662	2.51923	2.54385	0.171884	0.0888651	0.217874				LOC108319823	LOC108319375	LOC108321944			LOC108320995	LOC108319987	LOC108324633			LOC108320644	LOC108319944	LOC108325156			LOC108333171
						LOC108319824	3.17275	2.9095	3.79116	0.93891	1.35483	0.835074			LOC108319376	1.83751	1.65069	1.06429	3.69297	4.08858	3.82052			LOC108322041	3.96342	7.31311	2.7409	12.6938	16.8481	13.5645				LOC108319824	LOC108319376	LOC108322041			LOC108321067	LOC108319994	LOC108324667			LOC108320703	LOC108319960	LOC108325195			LOC108347163
						LOC108319830	2.26396	1.49614	3.66622	1.07598	1.16287	0.82774			LOC108319381	49.5671	25.9172	37.3285	8.00314	11.9993	11.3213			LOC108322049	1.79185	1.55586	2.33659	1.02767	0.364326	0.982557				LOC108319830	LOC108319381	LOC108322049			LOC108321086	LOC108320001	LOC108324709			LOC108320707	LOC108319971	LOC108325214			LOC108326022
						LOC108319836	11.833	15.7361	12.4941	4.91421	4.23208	4.32823			LOC108319382	6.75002	7.16079	3.17417	1.25159	1.2654	1.21277			LOC108322109	3.58451	1.27921	4.60472	0.644675	0.826586	0.496838				LOC108319836	LOC108319382	LOC108322109			LOC108321109	LOC108320022	LOC108324724			LOC108320712	LOC108319984	LOC108325373			LOC108334686
						LOC108319883	0.169407	0.709035	0.944523	0.0637398	0.063588	0.0821037			LOC108319384	0.30274	0.788409	0.382039	1.48388	2.28705	1.39117			LOC108322152	5.83971	8.48418	5.35559	16.4552	15.0437	12.9218				LOC108319883	LOC108319384	LOC108322152			LOC108321123	LOC108320068	LOC108324797			LOC108320778	LOC108320006	LOC108325477			LOC108327972
						LOC108319888	1.96841	14.7442	19.3426	3.09656	3.34396	2.11086			LOC108319387	6.06865	5.32575	1.71806	0.760384	0.926648	0.798607			LOC108322227	8.56984	7.43912	10.2265	5.66273	2.29122	3.79491				LOC108319888	LOC108319387	LOC108322227			LOC108321208	LOC108320069	LOC108325007			LOC108320796	LOC108320013	LOC108325518			LOC108335125
						LOC108319893	54.7747	86.5705	54.9272	3.0889	3.24589	3.92579			LOC108319394	4.01402	1.60189	1.34936	8.00283	11.5288	11.1487			LOC108322238	958.658	557.063	1139.62	544.402	414.618	353.991				LOC108319893	LOC108319394	LOC108322238			LOC108321268	LOC108320070	LOC108325043			LOC108320814	LOC108320027	LOC108325522			LOC108319922
						LOC108319903	27.3632	49.6716	43.6039	98.7844	42.3614	108.524			LOC108319396	0.686994	0.393468	1.30664	4.81521	2.11607	1.92263			LOC108322262	66.5619	37.3328	76.0588	22.935	13.8221	21.3307				LOC108319903	LOC108319396	LOC108322262			LOC108321302	LOC108320079	LOC108325044			LOC108320820	LOC108320081	LOC108325523			LOC108347212
						LOC108319913	1.17155	1.58639	0.604808	1.10199	4.20347	2.92247			LOC108319397	1.32451	1.98646	0.740756	3.62883	5.22466	3.9593			LOC108322279	140.077	72.315	170.257	78.3568	55.837	53.8802				LOC108319913	LOC108319397	LOC108322279			LOC108321342	LOC108320144	LOC108325072			LOC108320822	LOC108320123	LOC108325563			LOC108338541
						LOC108319917	0.442182	0.11389	0.140477	0.543909	1.69168	0.686876			LOC108319398	10.9312	5.65652	4.92497	23.6557	24.7168	13.0844			LOC108322299	5.10851	4.21766	3.85742	28.7976	21.2952	16.162				LOC108319917	LOC108319398	LOC108322299			LOC108321363	LOC108320161	LOC108325120			LOC108320824	LOC108320133	LOC108325645			LOC108341110
						LOC108319920	2.40621	2.97093	1.08693	0.679008	0.677391	0.583091			LOC108319408	0.15809	0.1191	0.408067	0.947395	1.21092	0.306893			LOC108322351	6.78471	7.69345	4.93968	17.675	17.9099	13.2157				LOC108319920	LOC108319408	LOC108322351			LOC108321369	LOC108320191	LOC108325181			LOC108320843	LOC108320136	LOC108325714			LOC108319893
						LOC108319922	61.9851	103.925	52.368	26.6866	11.2533	30.8842			LOC108319463	1.05667	3.98032	3.39423	1.17266	0.808364	0.743212			LOC108322394	0.266077	0.560379	0.660083	0.863284	2.21809	1.2468				LOC108319922	LOC108319463	LOC108322394			LOC108321414	LOC108320207	LOC108325222			LOC108320848	LOC108320137	LOC108325851			LOC108330423
						LOC108319927	416.302	1038.6	2357.87	85.699	44.0361	75.8116			LOC108319465	0.956012	0.246233	0.379645	1.53023	1.20253	4.96553			LOC108322414	0.212138	0.211632	0.212533	0.68828	0.873438	0.856577				LOC108319927	LOC108319465	LOC108322414			LOC108321422	LOC108320209	LOC108325241			LOC108320851	LOC108320170	LOC108325949			LOC108339701
						LOC108319938	9.18939	37.4822	152.326	0.864383	0.156786	0.809759			LOC108319467	12.8889	18.7354	15.0608	4.23973	6.37664	11.3997			LOC108322419	3.99745	3.44719	3.9952	1.33894	0.64058	1.09431				LOC108319938	LOC108319467	LOC108322419			LOC108321431	LOC108320214	LOC108325249			LOC108320902	LOC108320197	LOC108326071			LOC108341307
						LOC108319944	9.00153	21.5497	10.1792	2.56148	2.12949	2.19965			LOC108319475	92.4319	70.1997	82.5504	210.997	224.976	231.377			LOC108322457	1.32178	1.89882	0.590231	3.36842	4.49886	2.37205				LOC108319944	LOC108319475	LOC108322457			LOC108321446	LOC108320287	LOC108325368			LOC108320925	LOC108320232	LOC108326095			LOC108326797
						LOC108319960	10.409	19.6149	22.428	6.36649	5.73224	6.67111			LOC108319484	3.67975	2.99563	2.96431	5.77214	8.24797	7.47442			LOC108322481	2.30207	5.22474	1.1367	15.1248	22.1688	16.0087				LOC108319960	LOC108319484	LOC108322481			LOC108321461	LOC108320425	LOC108325375			LOC108320976	LOC108320335	LOC108326227			LOC108344944
						LOC108319971	0.604143	1.49608	1.55944	0.497242	0.425192	0.467667			LOC108319485	67.481	70.1683	68.7322	170.679	165.96	157.191			LOC108322513	58.4761	27.5792	71.5281	19.311	21.9186	18.3356				LOC108319971	LOC108319485	LOC108322513			LOC108321505	LOC108320430	LOC108325459			LOC108320980	LOC108320341	LOC108326347			LOC108339266
						LOC108319987	4.50029	13.5545	4.03857	22.5503	32.916	26.2953			LOC108319486	47.3225	27.9333	37.5121	106.678	92.9641	80.1148			LOC108322619	0.110544	0.496263	0	1.5406	3.26187	1.93422				LOC108319987	LOC108319486	LOC108322619			LOC108321507	LOC108320457	LOC108325487			LOC108321032	LOC108320349	LOC108326377			LOC108322513
						LOC108319994	60.7574	63.8355	27.4567	90.7452	154.313	59.3839			LOC108319489	58.6628	103.343	72.8881	13.6549	21.1078	40.4216			LOC108322624	0.229745	0.114599	0.493227	1.01646	2.52248	1.33997				LOC108319994	LOC108319489	LOC108322624			LOC108321547	LOC108320469	LOC108325501			LOC108321037	LOC108320365	LOC108326797			LOC108329848
						LOC108320010	5.62031	7.80399	6.88119	11.4484	12.9535	12.7606			LOC108319522	108.891	71.4338	75.053	231.164	257.471	213.961			LOC108322633	1.09129	0.945441	2.36749	0.431997	0.367862	0.334993				LOC108320010	LOC108319522	LOC108322633			LOC108321551	LOC108320479	LOC108325589			LOC108321040	LOC108320368	LOC108326872			LOC108324797
						LOC108320013	85.9211	27.8723	44.5735	23.5149	25.6274	16.7145			LOC108319527	0	0	0.127629	0.514429	0.567388	0.417327			LOC108322654	5.34771	4.7032	5.86121	2.42826	1.86704	3.03062				LOC108320013	LOC108319527	LOC108322654			LOC108321557	LOC108320485	LOC108325674			LOC108321041	LOC108320433	LOC108326964			LOC108329214
						LOC108320022	0.531153	0.370515	0	1.99848	3.98744	2.14521			LOC108319528	0.120311	0.276951	0.155275	0.475656	1.03544	0.888522			LOC108322789	0.172136	0.228968	0.14782	0.863127	1.67997	0.669313				LOC108320022	LOC108319528	LOC108322789			LOC108321561	LOC108320492	LOC108325713			LOC108321087	LOC108320460	LOC108327006			LOC108339550
						LOC108320048	4.88109	5.25129	5.83455	2.44972	2.47463	2.24921			LOC108319530	0.749621	2.86464	2.5575	0.379785	0.757354	0.192561			LOC108322804	1.86596	2.25342	1.45479	5.12716	5.12184	3.9655				LOC108320048	LOC108319530	LOC108322804			LOC108321583	LOC108320498	LOC108325753			LOC108321093	LOC108320472	LOC108327007			LOC108323176
						LOC108320130	6.79732	10.938	4.29375	12.8074	16.5803	12.8398			LOC108319536	1.17678	2.43121	1.57694	0.333437	0.538715	1.01437			LOC108322826	0.890373	1.11032	0.91327	0.240734	0.203664	0.488234				LOC108320130	LOC108319536	LOC108322826			LOC108321657	LOC108320518	LOC108325761			LOC108321100	LOC108320496	LOC108327148			LOC108337555
						LOC108320133	22.9333	14.3301	20.4864	8.63739	8.91993	8.42363			LOC108319547	3.21373	2.76436	1.2815	6.06922	8.56464	8.36189			LOC108322848	14.5162	13.3527	10.12	36.4974	35.0431	25.3154				LOC108320133	LOC108319547	LOC108322848			LOC108321658	LOC108320524	LOC108325835			LOC108321108	LOC108320519	LOC108327149			LOC108324003
						LOC108320136	1.25976	1.92955	1.3007	0.0504244	0.0503043	0.194856			LOC108319558	4.74423	5.57672	4.75944	9.99795	10.4104	9.31487			LOC108322923	19.8534	15.4161	20.4762	7.28962	6.03941	6.29014				LOC108320136	LOC108319558	LOC108322923			LOC108321663	LOC108320525	LOC108325859			LOC108321117	LOC108320530	LOC108327570			LOC108332039
						LOC108320137	7.60596	15.8143	9.62641	3.37527	3.39601	3.54258			LOC108319571	0.459492	0.0274737	0.271099	0	0	0			LOC108322979	0.307944	0.425368	0.366152	0.817464	1.51715	1.0415				LOC108320137	LOC108319571	LOC108322979			LOC108321672	LOC108320528	LOC108326022			LOC108321134	LOC108320589	LOC108327573			LOC108332284
						LOC108320147	1.74146	1.3456	4.97921	0.315014	1.00564	0.541029			LOC108319583	23.1056	29.6154	22.2723	2.42628	2.21831	1.81291			LOC108322993	2.28174	1.95112	0.769771	3.74962	4.69732	4.4604				LOC108320147	LOC108319583	LOC108322993			LOC108321724	LOC108320536	LOC108326088			LOC108321163	LOC108320620	LOC108327647			LOC108322848
						LOC108320161	0.158326	0.381028	0.204339	0.707402	1.18858	0.799307			LOC108319585	2.65606	9.03587	19.2669	1.84227	0.967117	0.833485			LOC108323176	8.56313	9.84788	7.21732	20.697	50.8362	28.7782				LOC108320161	LOC108319585	LOC108323176			LOC108321738	LOC108320544	LOC108326165			LOC108321167	LOC108320635	LOC108327697			LOC108330599
						LOC108320191	1.33592	2.76817	1.22104	3.93462	3.53478	4.49329			LOC108319588	0.0557955	0.233526	0.115217	0.487622	0.288119	0.682846			LOC108323194	1.88866	1.58666	0.384126	3.29843	5.41151	3.12179				LOC108320191	LOC108319588	LOC108323194			LOC108321779	LOC108320545	LOC108326458			LOC108321207	LOC108320639	LOC108327749			LOC108326954
						LOC108320208	243.715	118.621	152.62	366.486	319.23	473.096			LOC108319598	2.72669	3.29964	2.9989	5.40241	6.50443	5.52836			LOC108323254	9.7511	7.42201	12.5915	6.07183	4.29571	5.18497				LOC108320208	LOC108319598	LOC108323254			LOC108321806	LOC108320548	LOC108326644			LOC108321239	LOC108320644	LOC108327763			LOC108339001
						LOC108320230	28.9605	28.4056	15.7958	49.5671	53.3483	53.448			LOC108319613	32.3738	21.0574	46.2649	9.45776	14.5154	14.4162			LOC108323299	0.250357	0.18732	0.228428	2.46453	3.03512	0.968778				LOC108320230	LOC108319613	LOC108323299			LOC108321821	LOC108320570	LOC108326888			LOC108321262	LOC108320703	LOC108327993
						LOC108320232	71.1326	74.3286	66.2605	27.975	30.4328	27.6349			LOC108319621	0.212399	0.11853	0.146201	0	0	0			LOC108323310	4.43272	11.2469	2.90736	10.9331	18.2349	14.0307				LOC108320232	LOC108319621	LOC108323310			LOC108321827	LOC108320579	LOC108326954			LOC108321263	LOC108320712	LOC108328001
						LOC108320284	0.528625	0.969289	0.805709	0.213104	0.330705	0.142334			LOC108319645	7.27104	5.26042	3.21742	33.0261	47.2013	32.3505			LOC108323311	0.463962	0.879428	0.836686	2.75063	3.39605	3.16397				LOC108320284	LOC108319645	LOC108323311			LOC108321832	LOC108320586	LOC108327334			LOC108321291	LOC108320720	LOC108328010
						LOC108320294	14.6158	14.5715	7.51711	51.2335	21.3179	63.0539			LOC108319647	1.46759	0.442257	1.091	11.8732	4.29443	4.60791			LOC108323313	0.201858	0.362479	0.0866715	0.553711	1.32978	0.869406				LOC108320294	LOC108319647	LOC108323313			LOC108321837	LOC108320597	LOC108327451			LOC108321429	LOC108320778	LOC108328029
						LOC108320347	36.3935	71.6062	68.0989	26.6698	25.5852	19.9725			LOC108319651	19.9015	13.6956	23.8902	7.24043	8.09607	7.38486			LOC108323339	0.208687	0.312286	0.156807	0.761722	1.12178	1.31078				LOC108320347	LOC108319651	LOC108323339			LOC108321856	LOC108320617	LOC108327745			LOC108321456	LOC108320793	LOC108328099
						LOC108320364	34.7497	49.7774	36.788	19.6274	11.2603	21.3704			LOC108319666	15.3867	8.1454	11.6796	4.50517	6.1763	5.80042			LOC108323428	81.975	87.6436	108.292	37.353	32.0376	38.4138				LOC108320364	LOC108319666	LOC108323428			LOC108321894	LOC108320647	LOC108327792			LOC108321474	LOC108320796	LOC108328102
						LOC108320365	244.622	187.603	236.109	79.4665	85.8641	82.1322			LOC108319671	0.0628275	0.31555	0.129738	0.836692	0.919222	1.48479			LOC108323511	3.47609	5.10263	5.43706	1.7796	2.20362	2.45071				LOC108320365	LOC108319671	LOC108323511			LOC108321939	LOC108320668	LOC108327863			LOC108321564	LOC108320814	LOC108328110
						LOC108320379	7.60213	17.0244	24.9377	6.49114	6.79157	6.36727			LOC108319677	4.30078	5.12228	8.0168	2.18624	2.01218	2.77729			LOC108323537	2.00836	3.26899	1.7065	5.33136	8.76228	4.98895				LOC108320379	LOC108319677	LOC108323537			LOC108321944	LOC108320689	LOC108327955			LOC108321565	LOC108320829	LOC108328139
						LOC108320396	0.753041	7.71435	1.59205	13.5596	10.5997	11.6731			LOC108319705	7.45902	11.7325	9.81481	3.29188	4.47874	4.24588			LOC108323540	0.154612	0.038561	0.0331928	1.50491	2.65244	0.208099				LOC108320396	LOC108319705	LOC108323540			LOC108321965	LOC108320727	LOC108327972			LOC108321578	LOC108320843	LOC108328144
						LOC108320402	3.37419	6.26394	2.33192	7.52515	6.5369	7.56114			LOC108319708	10.0987	9.41359	5.99137	2.97654	3.36813	3.64482			LOC108323589	0.408618	0	0	0.964188	3.61406	3.42208				LOC108320402	LOC108319708	LOC108323589			LOC108321995	LOC108320732	LOC108328041			LOC108321588	LOC108320848	LOC108328236
						LOC108320417	46.2674	38.4131	39.103	14.8285	14.9452	15.3939			LOC108319729	0.647715	0.856088	0.985545	0.255369	0.146697	0.201412			LOC108323593	50.2126	63.1529	57.9033	10.9491	11.1574	27.677				LOC108320417	LOC108319729	LOC108323593			LOC108322028	LOC108320776	LOC108328044			LOC108321623	LOC108320851	LOC108328244
						LOC108320422	1.19204	0.805943	1.27811	0.409696	0.580813	0.259237			LOC108319730	0.493378	2.53305	1.08674	3.69588	4.35944	3.8311			LOC108323613	4.47189	1.76766	1.95632	10.6018	12.8152	14.1577				LOC108320422	LOC108319730	LOC108323613			LOC108322039	LOC108320790	LOC108328080			LOC108321625	LOC108320925	LOC108328277
						LOC108320433	2.90379	0.96888	2.20143	0.324711	0.285828	0.114817			LOC108319743	1.2956	0.82934	1.02295	0.1903	0.327955	0.192974			LOC108323627	18.1272	12.8388	15.9708	33.3994	47.1002	39.9243				LOC108320433	LOC108319743	LOC108323627			LOC108322047	LOC108320795	LOC108328189			LOC108321704	LOC108320950	LOC108328279
						LOC108320457	0.249762	0.162611	0.0429797	0.430713	2.51302	0.179331			LOC108319744	13.4507	27.2849	12.0134	4.87654	4.97138	9.54189			LOC108323648	2682.04	877.46	3594.51	918.956	801.811	905.842				LOC108320457	LOC108319744	LOC108323648			LOC108322049	LOC108320825	LOC108328195			LOC108321729	LOC108320976	LOC108328353
						LOC108320472	77.8936	113.545	59.227	30.3036	23.1734	32.9067			LOC108319775	2.02994	2.12969	1.39727	3.53686	5.14797	3.65509			LOC108323664	537.856	752.751	508.026	270.518	300.479	278.053				LOC108320472	LOC108319775	LOC108323664			LOC108322097	LOC108320850	LOC108328202			LOC108321731	LOC108320980	LOC108328380
						LOC108320490	12.3333	6.54134	14.3828	4.69796	3.06075	5.76332			LOC108319781	1.59823	1.33785	0.955362	2.66052	4.41609	4.33085			LOC108323690	10.967	6.60398	6.1937	22.3811	26.668	36.0825				LOC108320490	LOC108319781	LOC108323690			LOC108322168	LOC108320855	LOC108328215			LOC108321768	LOC108321037	LOC108328424
						LOC108320492	0.556042	1.48363	0.897047	3.33432	5.47874	2.52645			LOC108319782	1.3331	6.0798	7.07196	0.726967	1.34513	2.52194			LOC108323795	136.041	102.106	158.465	63.9037	56.4501	66.4468				LOC108320492	LOC108319782	LOC108323795			LOC108322174	LOC108320879	LOC108328246			LOC108321771	LOC108321041	LOC108328430
						LOC108320498	0.208595	0.640239	0.191443	1.04646	1.21796	1.31051			LOC108319793	7.99998	6.28258	7.26075	2.18374	3.27597	2.99492			LOC108323828	22.503	22.0437	10.9193	4.96602	8.90551	4.40329				LOC108320498	LOC108319793	LOC108323828			LOC108322180	LOC108320891	LOC108328318			LOC108321784	LOC108321087	LOC108328431
						LOC108320505	4.0138	1.61274	2.6523	1.14775	1.14502	0.778122			LOC108319794	4.77291	3.76916	3.78124	1.19929	1.67927	2.07757			LOC108323855	1.90257	1.69534	2.33175	6.53792	5.35753	4.49169				LOC108320505	LOC108319794	LOC108323855			LOC108322206	LOC108320893	LOC108328324			LOC108321797	LOC108321088	LOC108328521
						LOC108320524	0.762482	1.03337	0.374885	1.26367	3.33903	1.4371			LOC108319805	395.861	313.327	440.345	179.46	148.124	183.897			LOC108323891	4.6649	5.37228	3.06419	7.98041	10.0041	11.265				LOC108320524	LOC108319805	LOC108323891			LOC108322275	LOC108320930	LOC108328401			LOC108321805	LOC108321093	LOC108328543
						LOC108320528	25.8716	16.9486	15.4854	40.0657	72.6924	32.1041			LOC108319823	62.6127	83.9381	55.3284	15.9687	13.7056	17.5491			LOC108323918	2.47905	3.53754	2.18275	7.85816	10.7382	7.51806				LOC108320528	LOC108319823	LOC108323918			LOC108322299	LOC108320949	LOC108328470			LOC108321807	LOC108321100	LOC108328558
						LOC108320536	4.66469	30.1327	9.26906	48.6793	45.2597	48.7699			LOC108319824	3.17275	2.9095	3.79116	0.771463	1.34996	1.02301			LOC108324003	11.0922	29.3215	9.4286	42.5486	41.2653	30.2126				LOC108320536	LOC108319824	LOC108324003			LOC108322325	LOC108320960	LOC108328539			LOC108321825	LOC108321105	LOC108328576
						LOC108320544	16.7641	6.6999	5.98651	29.5221	24.6023	27.439			LOC108319835	11.3692	15.3879	11.937	23.564	33.6541	28.274			LOC108324041	2.2173	2.05588	1.61287	9.00216	6.56358	5.24313				LOC108320544	LOC108319835	LOC108324041			LOC108322403	LOC108320970	LOC108328572			LOC108321829	LOC108321117	LOC108328588
						LOC108320586	34.2506	22.3998	32.7721	109.8	113.017	110.166			LOC108319836	11.833	15.7361	12.4941	4.19974	3.99671	3.4673			LOC108324053	11.5327	6.2437	12.5606	3.92016	4.3752	4.66934				LOC108320586	LOC108319836	LOC108324053			LOC108322513	LOC108320995	LOC108328574			LOC108321866	LOC108321134	LOC108328662
						LOC108320601	62.5897	44.4785	27.8769	93.0781	80.8282	114.846			LOC108319837	1.19249	0.786469	1.23124	2.91748	3.01671	2.22649			LOC108324088	0.773496	1.4147	0.81645	1.91072	3.03728	2.41473				LOC108320601	LOC108319837	LOC108324088			LOC108322550	LOC108321050	LOC108328587			LOC108321919	LOC108321163	LOC108328695
						LOC108320603	56.3431	85.8075	73.4177	152.735	101.887	172.289			LOC108319843	39.7065	27.0287	38.8367	17.9403	14.9132	11.2365			LOC108324120	8.44251	9.81491	8.89323	4.64165	3.91377	3.71702				LOC108320603	LOC108319843	LOC108324120			LOC108322659	LOC108321067	LOC108328606			LOC108321971	LOC108321170	LOC108328713
						LOC108320617	7.19341	16.4222	5.49803	30.7562	19.7247	28.9017			LOC108319856	159.916	114.955	136.974	326.403	271.793	261.4			LOC108324219	11.58	7.74601	11.4794	31.8735	38.2796	37.1337				LOC108320617	LOC108319856	LOC108324219			LOC108322666	LOC108321080	LOC108328622			LOC108322030	LOC108321207	LOC108328725
						LOC108320620	5.55176	4.10743	10.6537	2.18909	2.57855	1.78926			LOC108319857	11.6784	16.4374	13.0789	26.9267	26.1606	25.5165			LOC108324242	8.65559	7.60936	9.62573	4.13762	4.18732	2.61863				LOC108320620	LOC108319857	LOC108324242			LOC108322740	LOC108321106	LOC108328642			LOC108322066	LOC108321227	LOC108329013
						LOC108320637	0.336006	0.0312515	0.231283	0	0.017517	0.0150784			LOC108319860	0.0869643	0.121327	0.17958	0.386043	0.648656	0.562735			LOC108324280	21.3787	13.8263	14.5604	67.841	72.5092	49.3467				LOC108320637	LOC108319860	LOC108324280			LOC108322787	LOC108321196	LOC108328663			LOC108322135	LOC108321239	LOC108329112
						LOC108320639	8.63698	12.4273	10.1916	4.04339	5.02352	4.25989			LOC108319871	0.979546	1.53297	0.571648	0.354481	0.329884	0.359462			LOC108324323	2.55156	1.21927	4.19812	1.15735	0.980914	0.808062				LOC108320639	LOC108319871	LOC108324323			LOC108322804	LOC108321208	LOC108328717			LOC108322179	LOC108321248	LOC108329136
						LOC108320644	98.4787	81.7472	72.1191	16.0652	9.91409	12.1598			LOC108319883	0.169407	0.709035	0.944523	0.0846014	0.0583193	0.0857903			LOC108324366	0.946163	0.798693	1.37501	0	0	0.326534				LOC108320644	LOC108319883	LOC108324366			LOC108322848	LOC108321246	LOC108329105			LOC108322189	LOC108321252	LOC108329194
						LOC108320646	26.6581	38.9027	28.0477	85.905	73.5255	84.9051			LOC108319888	1.96841	14.7442	19.3426	3.6722	5.28673	2.77853			LOC108324377	0	0	0	12.7079	9.85511	3.79435				LOC108320646	LOC108319888	LOC108324377			LOC108322896	LOC108321268	LOC108329214			LOC108322260	LOC108321262	LOC108329368
						LOC108320647	43.6807	36.8857	52.4847	228.103	172.742	224.612			LOC108319893	54.7747	86.5705	54.9272	1.6764	1.545	1.36735			LOC108324416	0.360214	0.381816	0.25133	0.717164	1.13293	0.606035				LOC108320647	LOC108319893	LOC108324416			LOC108322923	LOC108321280	LOC108329316			LOC108322265	LOC108321263	LOC108329374
						LOC108320666	0.153449	0.107041	0.105624	0.408961	0.695978	0.59909			LOC108319902	9.1942	7.29647	8.87654	3.27969	3.04869	3.82968			LOC108324617	1.01314	2.02146	2.0197	0.0960529	0.19864	0.0974026				LOC108320666	LOC108319902	LOC108324617			LOC108323085	LOC108321302	LOC108329859			LOC108322287	LOC108321315	LOC108329413
						LOC108320689	19.8243	16.8109	13.7169	36.298	68.882	25.7841			LOC108319903	27.3632	49.6716	43.6039	65.8282	82.1739	83.1958			LOC108324628	0.408618	0.611467	0.116965	1.92838	2.61708	2.19991				LOC108320689	LOC108319903	LOC108324628			LOC108323101	LOC108321313	LOC108329865			LOC108322322	LOC108321428	LOC108329570
						LOC108320703	1.14372	4.61978	4.55486	0.734292	0.698471	0.483922			LOC108319915	0	0.228975	0.251048	1.44194	1.43867	1.05176			LOC108324633	1.04276	1.69348	1.02041	2.55352	2.72913	2.78524				LOC108320703	LOC108319915	LOC108324633			LOC108323130	LOC108321342	LOC108329892			LOC108322330	LOC108321429	LOC108329697
						LOC108320707	2.25248	1.16722	0.775226	0.201786	0.201306	0.259923			LOC108319917	0.442182	0.11389	0.140477	0.990881	2.78101	2.00961			LOC108324667	1.52196	3.49459	0.78833	11.522	11.1182	5.22416				LOC108320707	LOC108319917	LOC108324667			LOC108323142	LOC108321363	LOC108329919			LOC108322336	LOC108321454	LOC108329712
						LOC108320712	0.524788	3.27026	2.38811	0.438784	0.346543	0.408201			LOC108319922	61.9851	103.925	52.368	10.4999	8.26563	12.8383			LOC108324698	4.18584	4.52386	6.88954	2.46926	2.34048	1.46064				LOC108320712	LOC108319922	LOC108324698			LOC108323143	LOC108321369	LOC108329955			LOC108322356	LOC108321456	LOC108329845
						LOC108320727	32.629	51.0636	33.8167	68.8392	77.068	66.2894			LOC108319924	6.01405	2.58005	2.63903	6.25709	9.76956	8.18507			LOC108324709	40.0556	30.4117	30.3114	79.9441	83.3213	78.2875				LOC108320727	LOC108319924	LOC108324709			LOC108323176	LOC108321372	LOC108330110			LOC108322429	LOC108321474	LOC108329848
						LOC108320776	2.53567	5.71458	4.18891	12.8797	6.95532	12.4783			LOC108319927	416.302	1038.6	2357.87	66.8835	123.931	133.858			LOC108324724	2.38858	1.54888	3.6921	5.17823	7.10272	6.42979				LOC108320776	LOC108319927	LOC108324724			LOC108323194	LOC108321376	LOC108330132			LOC108322433	LOC108321493	LOC108329862
						LOC108320778	1.33088	4.05109	8.91099	0.56903	0.264915	1.04245			LOC108319929	0	0	0	0.80437	0.774368	0.450027			LOC108324797	9.71496	9.69183	8.40264	22.6661	23.5649	17.309				LOC108320778	LOC108319929	LOC108324797			LOC108323223	LOC108321381	LOC108330479			LOC108322570	LOC108321553	LOC108329986
						LOC108320795	2.94896	5.81354	3.464	9.0855	5.37415	9.1657			LOC108319932	1.70878	1.69046	0.96235	5.36583	6.4842	1.90115			LOC108324871	99.3264	135.039	89.8763	38.6717	46.1897	52.4032				LOC108320795	LOC108319932	LOC108324871			LOC108323235	LOC108321414	LOC108330537			LOC108322581	LOC108321564	LOC108330026
						LOC108320796	12.9735	11.0319	9.78873	2.65049	4.35188	2.98736			LOC108319938	9.18939	37.4822	152.326	1.25159	5.53613	2.74988			LOC108324904	2.99845	2.41994	2.54596	1.3117	1.51045	1.20922				LOC108320796	LOC108319938	LOC108324904			LOC108323236	LOC108321416	LOC108330599			LOC108322606	LOC108321565	LOC108330192
						LOC108320814	11.2347	2.50782	7.73317	1.54993	1.12454	1.69398			LOC108319944	9.00153	21.5497	10.1792	3.02208	6.18464	5.51193			LOC108325007	0.829712	2.7446	1.01251	2.1639	5.51384	4.38862				LOC108320814	LOC108319944	LOC108325007			LOC108323286	LOC108321417	LOC108330697			LOC108322645	LOC108321578	LOC108330373
						LOC108320820	0.237412	1.98733	4.49399	0.0744391	0.0371309	0.223733			LOC108319960	10.409	19.6149	22.428	2.90825	5.59375	5.65076			LOC108325043	0.520557	0.792642	0.611715	1.794	1.72968	1.57337				LOC108320820	LOC108319960	LOC108325043			LOC108323295	LOC108321422	LOC108330830			LOC108322676	LOC108321588	LOC108330423
						LOC108320822	0.0457615	0.689509	1.51195	0.0430447	0.0429422	0.0739284			LOC108319971	0.604143	1.49608	1.55944	0.366659	0.671601	0.563028			LOC108325044	15.1275	27.6389	7.7645	25.4381	48.8945	50.4471				LOC108320822	LOC108319971	LOC108325044			LOC108323311	LOC108321446	LOC108330851			LOC108322691	LOC108321593	LOC108330482
						LOC108320824	3.15933	2.20384	2.17466	1.11441	0.679407	1.01015			LOC108319984	2.0892	7.73635	2.6141	1.00208	1.29521	1.71851			LOC108325046	3.15219	1.77034	3.72952	1.36364	1.19638	2.05325				LOC108320824	LOC108319984	LOC108325046			LOC108323344	LOC108321461	LOC108330979			LOC108322730	LOC108321623	LOC108330542
						LOC108320830	22.1911	68.7866	12.2963	75.6156	87.2817	92.2544			LOC108319987	4.50029	13.5545	4.03857	18.2035	28.1616	18.4238			LOC108325050	6.49998	5.59123	4.67047	3.25728	2.79155	2.67815				LOC108320830	LOC108319987	LOC108325050			LOC108323345	LOC108321499	LOC108330983			LOC108322791	LOC108321625	LOC108330569
						LOC108320840	0.568104	0.375433	0.308718	0.759378	1.43096	0.845324			LOC108319994	60.7574	63.8355	27.4567	85.6071	115.254	104.625			LOC108325053	7.56655	10.6177	7.81865	3.01659	4.2984	3.80507				LOC108320840	LOC108319994	LOC108325053			LOC108323370	LOC108321507	LOC108331122			LOC108322854	LOC108321649	LOC108330587
						LOC108320843	35.1895	24.1564	37.3113	13.3698	15.1163	14.1601			LOC108320001	15.2956	26.2846	18.3798	33.7393	44.9508	40.3379			LOC108325065	1.1475	0.572386	1.56506	0.447963	0.27792	0.423974				LOC108320843	LOC108320001	LOC108325065			LOC108323384	LOC108321535	LOC108331150			LOC108322862	LOC108321704	LOC108330651
						LOC108320848	91.5951	89.0461	78.7097	11.918	10.0566	14.6267			LOC108320006	3.26382	4.32049	2.8017	0.884466	1.73111	1.74574			LOC108325072	0.103823	0.284833	0.156024	2.29673	2.49359	0.27948				LOC108320848	LOC108320006	LOC108325072			LOC108323428	LOC108321543	LOC108331170			LOC108322885	LOC108321731	LOC108330783
						LOC108320851	0.428792	1.45567	1.7955	0.268891	0.178833	0.17318			LOC108320013	85.9211	27.8723	44.5735	19.9332	20.7016	24.1141			LOC108325120	1.10975	2.86545	0.485835	3.11922	5.11669	4.78362				LOC108320851	LOC108320013	LOC108325120			LOC108323440	LOC108321547	LOC108331184			LOC108322952	LOC108321741	LOC108330791
						LOC108320893	35.0297	40.0054	37.0085	73.2198	77.247	70.0134			LOC108320022	0.531153	0.370515	0	2.72625	4.57132	4.03477			LOC108325134	1124.48	1407.27	1180.35	316.746	392.837	409.355				LOC108320893	LOC108320022	LOC108325134			LOC108323451	LOC108321551	LOC108331279			LOC108323013	LOC108321769	LOC108330803
						LOC108320902	1.84985	1.5909	1.98845	0.607819	0.737157	0.501489			LOC108320027	10.9962	18.8208	9.8947	1.12489	2.32629	2.43693			LOC108325156	6.83653	4.28379	7.15654	1.9248	1.80934	3.26999				LOC108320902	LOC108320027	LOC108325156			LOC108323455	LOC108321557	LOC108331283			LOC108323022	LOC108321771	LOC108330816
						LOC108320904	25.0918	32.1461	15.876	47.3482	70.5661	41.7103			LOC108320068	0.302196	0.822128	0.546029	1.10043	1.30041	1.56225			LOC108325181	2.36639	4.68403	1.32248	5.08525	7.42336	6.40376				LOC108320904	LOC108320068	LOC108325181			LOC108323472	LOC108321567	LOC108331377			LOC108323025	LOC108321784	LOC108330909
						LOC108320925	0.615869	0.368237	0.476911	0.144826	0.0412805	0.0355337			LOC108320069	0.405267	0.271393	0.446332	0.921997	0.790588	0.706915			LOC108325195	4.25963	2.1446	3.65791	0.915878	0.69206	0.714421				LOC108320925	LOC108320069	LOC108325195			LOC108323484	LOC108321599	LOC108331410			LOC108323048	LOC108321797	LOC108330962
						LOC108320930	20.5221	25.1491	23.8961	49.0844	52.3159	48.2496			LOC108320070	2.32634	0.834569	0.514699	4.979	4.79083	3.64648			LOC108325214	2.92477	2.3738	2.17105	0.65797	1.58748	1.28995				LOC108320930	LOC108320070	LOC108325214			LOC108323541	LOC108321606	LOC108331609			LOC108323055	LOC108321805	LOC108330970
						LOC108320971	2.10575	3.19673	1.43717	3.05504	6.49743	3.31539			LOC108320079	0.592695	0.826888	1.15591	3.61766	6.0078	4.19654			LOC108325222	37.5637	60.8957	37.8353	127.034	94.4081	96.4478				LOC108320971	LOC108320079	LOC108325222			LOC108323600	LOC108321635	LOC108331740			LOC108323056	LOC108321807	LOC108330997
						LOC108320976	33.4026	16.839	54.0989	13.2895	14.1359	10.203			LOC108320081	1.13148	1.77589	1.00136	0.504517	0.365174	0.596874			LOC108325241	1.54351	3.51275	1.86395	4.56688	7.76738	4.02513				LOC108320976	LOC108320081	LOC108325241			LOC108323606	LOC108321652	LOC108331745			LOC108323061	LOC108321823	LOC108331119
						LOC108320980	389.103	439.491	369.624	27.5964	20.0119	62.0367			LOC108320123	0.916511	0.931591	0.743516	0.217954	0.281709	0.165763			LOC108325249	1.37768	2.09432	1.57742	4.17962	3.00124	6.71073				LOC108320980	LOC108320123	LOC108325249			LOC108323637	LOC108321657	LOC108331748			LOC108323083	LOC108321825	LOC108331194
						LOC108320995	30.4779	46.0619	35.7678	83.3942	69.6863	85.0204			LOC108320133	22.9333	14.3301	20.4864	10.293	7.26745	9.61973			LOC108325368	0.431638	1.20571	0.24711	1.68054	2.13263	1.60087				LOC108320995	LOC108320133	LOC108325368			LOC108323664	LOC108321658	LOC108331869			LOC108323109	LOC108321829	LOC108331316
						LOC108321032	3.8614	3.15149	4.18622	0.953441	2.40057	0.623815			LOC108320136	1.25976	1.92955	1.3007	0.0223093	0.0692044	0.135737			LOC108325373	1.04249	0.693336	1.19363	0.345922	0.079486	0.155903				LOC108321032	LOC108320136	LOC108325373			LOC108323693	LOC108321663	LOC108332039			LOC108323144	LOC108321831	LOC108331782
						LOC108321037	17.7798	50.4049	31.4086	17.4864	9.45015	15.409			LOC108320137	7.60596	15.8143	9.62641	3.19086	4.22322	3.62399			LOC108325375	0.0765304	0.19087	0.131439	0.677189	0.560177	1.23607				LOC108321037	LOC108320137	LOC108325375			LOC108323712	LOC108321738	LOC108332196			LOC108323155	LOC108321846	LOC108331813
						LOC108321040	9.47038	4.26642	7.64471	2.29992	2.87613	2.30884			LOC108320144	99.9019	81.9039	129.8	206.594	202.77	190.035			LOC108325459	17.9405	16.6145	11.7436	30.6714	45.4659	32.2566				LOC108321040	LOC108320144	LOC108325459			LOC108323761	LOC108321759	LOC108332201			LOC108323156	LOC108321858	LOC108331919
						LOC108321041	16.6211	11.601	20.9967	5.95807	6.52487	5.1549			LOC108320161	0.158326	0.381028	0.204339	0.494174	0.834603	0.718269			LOC108325477	17.0344	21.1741	18.1874	8.78593	9.12643	8.74592				LOC108321041	LOC108320161	LOC108325477			LOC108323818	LOC108321777	LOC108332284			LOC108323179	LOC108321866	LOC108331962
						LOC108321067	8.71878	9.5237	6.81798	17.088	26.9726	13.9468			LOC108320170	9.1764	18.8703	9.25706	3.9358	3.16306	4.91973			LOC108325487	0.151607	0.6554	0.303779	1.16265	1.52586	2.0859				LOC108321067	LOC108320170	LOC108325487			LOC108323828	LOC108321806	LOC108332377			LOC108323219	LOC108321919	LOC108332350
						LOC108321086	1.57943	1.02501	0.604663	1.8696	3.31397	2.52293			LOC108320191	1.33592	2.76817	1.22104	4.48415	4.52358	5.37896			LOC108325501	0.462041	0.345706	0.14879	0.715475	1.05687	1.08829				LOC108321086	LOC108320191	LOC108325501			LOC108323839	LOC108321813	LOC108332421			LOC108323298	LOC108321944	LOC108332464
						LOC108321087	7.01209	32.6698	85.0429	0.514794	0.609862	0.884147			LOC108320197	0.502809	0.516548	0.660734	0.190229	0.196699	0.212192			LOC108325518	1.14577	1.30633	2.24895	0.615549	0.636485	0.807787				LOC108321087	LOC108320197	LOC108325518			LOC108323848	LOC108321821	LOC108332483			LOC108323317	LOC108322027	LOC108332672
						LOC108321093	2.40554	5.52458	2.42003	0.725234	0.578806	0.149469			LOC108320207	1.46022	1.99432	1.74573	3.305	4.45366	3.07036			LOC108325522	37.0195	40.7644	36.4513	15.2723	22.3763	18.442				LOC108321093	LOC108320207	LOC108325522			LOC108323858	LOC108321827	LOC108332932			LOC108323380	LOC108322030	LOC108332830
						LOC108321100	1.18838	6.23193	9.74379	0.558914	0.623181	0.818757			LOC108320209	1.09316	0.691877	0.412933	1.3759	1.60627	1.84531			LOC108325523	46.3558	56.6592	55.6715	25.3403	22.2436	24.7721				LOC108321100	LOC108320209	LOC108325523			LOC108323877	LOC108321832	LOC108332962			LOC108323382	LOC108322037	LOC108333042
						LOC108321108	14.4195	8.21108	22.7879	4.05981	6.07522	3.48632			LOC108320214	0.434235	0.222132	0.298897	1.02404	1.8686	3.42072			LOC108325563	0.275528	0.34359	0.502789	0.0914266	0.0315121	0.0618076				LOC108321108	LOC108320214	LOC108325563			LOC108323893	LOC108321856	LOC108333002			LOC108323421	LOC108322056	LOC108333157
						LOC108321109	0.276441	0.385672	1.42712	3.55373	1.55646	2.67957			LOC108320232	71.1326	74.3286	66.2605	20.2294	20.63	20.5293			LOC108325589	0.652094	1.12366	1.37449	2.30806	3.2544	2.87242				LOC108321109	LOC108320232	LOC108325589			LOC108323924	LOC108321894	LOC108333028			LOC108323432	LOC108322066	LOC108333171
						LOC108321117	2.13053	15.2942	14.5318	2.36842	1.99928	1.2516			LOC108320287	0.299381	0.966621	0.57406	1.67309	2.09808	1.7688			LOC108325645	33.6766	30.7167	36.6563	17.6473	16.3267	13.8139				LOC108321117	LOC108320287	LOC108325645			LOC108323926	LOC108321909	LOC108333044			LOC108323499	LOC108322070	LOC108333385
						LOC108321123	0.793266	0.664027	0.455024	3.48213	0.909815	3.41742			LOC108320335	2.02334	2.05198	1.88822	0.647727	1.13859	0.952402			LOC108325674	0.141251	0.176143	0.106135	0.390585	0.549263	0.506975				LOC108321123	LOC108320335	LOC108325674			LOC108324003	LOC108321921	LOC108333070			LOC108323538	LOC108322109	LOC108333411
						LOC108321134	1.68763	0.296488	0.903501	0.0391959	0.0586539	0.0504886			LOC108320341	8.41594	13.425	10.3836	3.61256	6.05868	5.09291			LOC108325713	1.22004	1.55523	1.68796	3.05878	6.9458	6.08189				LOC108321134	LOC108320341	LOC108325713			LOC108324009	LOC108321939	LOC108333134			LOC108323586	LOC108322135	LOC108333576
						LOC108321163	8.68815	26.1423	56.611	7.06798	9.91568	8.44047			LOC108320349	13.96	15.3437	16.5443	6.26433	6.58187	7.27448			LOC108325714	3.54769	3.45076	3.35119	0.863284	1.05495	0.795832				LOC108321163	LOC108320349	LOC108325714			LOC108324064	LOC108321955	LOC108333155			LOC108323601	LOC108322149	LOC108333676
						LOC108321167	196.642	123.296	132.195	43.9128	55.0592	37.5926			LOC108320365	244.622	187.603	236.109	71.0264	79.5695	75.7061			LOC108325753	0.0757701	0.0755897	0	0.201139	0.831919	1.56373				LOC108321167	LOC108320365	LOC108325753			LOC108324113	LOC108321977	LOC108333287			LOC108323613	LOC108322165	LOC108333707
						LOC108321207	65.1865	37.9795	85.2457	24.6604	31.0859	23.1058			LOC108320368	9.62284	23.6496	12.9265	4.25412	6.89195	7.96736			LOC108325761	0	0.0818211	0	0.979739	0.9005	0.0735931				LOC108321207	LOC108320368	LOC108325761			LOC108324122	LOC108321995	LOC108333296			LOC108323624	LOC108322188	LOC108333740
						LOC108321208	92.334	89.2604	53.7901	179.057	253.349	148.868			LOC108320425	0.45008	0.470941	0.174265	1.96673	3.38937	3.60885			LOC108325835	0.715677	1.14236	0.122916	2.5331	2.4883	1.8409				LOC108321208	LOC108320425	LOC108325835			LOC108324136	LOC108322028	LOC108333348			LOC108323627	LOC108322189	LOC108333765
						LOC108321239	5.23904	5.86494	6.38687	1.21716	1.12541	1.01973			LOC108320430	0.238431	0.470453	0.281348	0.893041	0.996703	0.761846			LOC108325851	1.40183	1.7853	0.793998	0.079176	0.136448	0.481732				LOC108321239	LOC108320430	LOC108325851			LOC108324137	LOC108322039	LOC108333369			LOC108323690	LOC108322196	LOC108333786
						LOC108321262	16.7875	20.5739	17.7482	7.04443	8.86711	8.4447			LOC108320433	2.90379	0.96888	2.20143	0.371832	0.33205	0.137112			LOC108325859	0.279056	0.0927971	0.186384	0.795651	0.992929	0.751188				LOC108321262	LOC108320433	LOC108325859			LOC108324143	LOC108322041	LOC108333391			LOC108323754	LOC108322218	LOC108333855
						LOC108321263	33.4188	23.0075	25.4507	8.69998	8.9249	8.38726			LOC108320457	0.249762	0.162611	0.0429797	0.53126	0.871762	0.667551			LOC108325949	5.66106	4.01275	5.46904	1.02162	2.1809	2.84059				LOC108321263	LOC108320457	LOC108325949			LOC108324152	LOC108322068	LOC108333417			LOC108323794	LOC108322260	LOC108333939
						LOC108321268	2.70298	2.69358	2.32568	3.75323	6.34114	4.00281			LOC108320460	6.78437	15.685	6.83805	2.42007	3.33651	4.32872			LOC108326022	7.35598	6.55004	7.77862	8.98355	21.86	20.5107				LOC108321268	LOC108320460	LOC108326022			LOC108324166	LOC108322105	LOC108333443			LOC108323804	LOC108322262	LOC108334073
						LOC108321291	29.4228	41.1796	27.781	14.0588	16.7035	12.6036			LOC108320469	4.20126	3.62272	2.11663	5.60336	7.75431	6.42975			LOC108326071	16.9754	14.9547	18.6039	7.5256	8.61138	8.16877				LOC108321291	LOC108320469	LOC108326071			LOC108324173	LOC108322146	LOC108333466			LOC108323849	LOC108322265	LOC108334201
						LOC108321302	2.81642	3.61003	3.45318	5.27083	8.94733	4.90543			LOC108320472	77.8936	113.545	59.227	22.1126	16.3359	19.508			LOC108326088	0.244055	0.730421	0.377243	1.12297	1.5631	2.49648				LOC108321302	LOC108320472	LOC108326088			LOC108324195	LOC108322151	LOC108333573			LOC108323891	LOC108322270	LOC108334345
						LOC108321342	5.06686	8.04993	6.28391	14.0897	10.7431	15.5359			LOC108320479	1.17618	1.08061	0.770107	1.93406	2.41956	1.74332			LOC108326095	0.874865	1.29301	1.96168	0.673785	0.652231	0.596029				LOC108321342	LOC108320479	LOC108326095			LOC108324196	LOC108322152	LOC108333609			LOC108323914	LOC108322287	LOC108334548
						LOC108321363	3.4056	4.45431	2.85697	6.11561	9.11526	4.61088			LOC108320485	1.0167	1.12185	0.668014	1.5386	6.52281	3.62751			LOC108326165	0.718535	0.551403	0.743605	1.49985	2.07343	1.65318				LOC108321363	LOC108320485	LOC108326165			LOC108324205	LOC108322160	LOC108333617			LOC108323921	LOC108322322	LOC108334639
						LOC108321369	6.10077	5.06123	2.92454	10.4012	18.0948	10.2959			LOC108320492	0.556042	1.48363	0.897047	3.84711	4.87524	4.42915			LOC108326227	661.833	241.446	825.591	178.935	305.232	214.908				LOC108321369	LOC108320492	LOC108326227			LOC108324220	LOC108322180	LOC108333630			LOC108323922	LOC108322356	LOC108334657
						LOC108321414	1.50118	1.77214	4.25246	7.85684	5.34582	5.96967			LOC108320496	9.80483	13.6916	8.11741	2.85818	2.48875	3.85175			LOC108326347	6.22868	4.33928	7.88875	3.91041	2.38784	2.71643				LOC108321414	LOC108320496	LOC108326347			LOC108324229	LOC108322206	LOC108333698			LOC108323931	LOC108322419	LOC108334683
						LOC108321422	0.917993	1.39279	1.54021	2.86032	3.87647	1.80744			LOC108320498	0.208595	0.640239	0.191443	1.02243	1.37636	1.25198			LOC108326377	0.893851	1.30683	1.03227	0.531836	0.493522	0.401025				LOC108321422	LOC108320498	LOC108326377			LOC108324261	LOC108322250	LOC108333703			LOC108324006	LOC108322429	LOC108334725
						LOC108321429	9.2371	16.8871	12.3603	3.85779	4.40335	4.62603			LOC108320518	4.36452	2.3957	1.55136	7.98007	9.29832	8.87727			LOC108326458	12.8067	19.3307	8.61733	21.279	39.1916	33.2996				LOC108321429	LOC108320518	LOC108326458			LOC108324265	LOC108322275	LOC108333735			LOC108324059	LOC108322433	LOC108334743
						LOC108321431	4.23147	10.8346	4.88297	17.0917	9.34301	21.1112			LOC108320519	7.13396	8.531	4.41947	1.67531	3.72772	1.99992			LOC108326644	11.3692	17.1362	8.88299	23.5129	26.9349	28.9355				LOC108321431	LOC108320519	LOC108326644			LOC108324288	LOC108322299	LOC108333834			LOC108324203	LOC108322454	LOC108334761
						LOC108321446	1.05372	0.926148	0.61651	1.85017	3.44432	1.31928			LOC108320524	0.762482	1.03337	0.374885	1.57148	2.62489	1.80808			LOC108326797	80.4757	82.034	67.7242	42.2888	41.8929	35.8483				LOC108321446	LOC108320524	LOC108326797			LOC108324326	LOC108322321	LOC108333953			LOC108324226	LOC108322487	LOC108334809
						LOC108321456	2.85959	2.20523	2.5573	0.677751	0.950818	0.709326			LOC108320525	1.49244	0.780809	0.385235	1.90213	3.53225	3.14915			LOC108326872	12.3887	18.4782	18.7219	8.11422	9.72375	8.06477				LOC108321456	LOC108320525	LOC108326872			LOC108324370	LOC108322324	LOC108334077			LOC108324240	LOC108322566	LOC108334993
						LOC108321461	2.15394	2.17423	4.18622	6.49532	5.70702	4.04261			LOC108320528	25.8716	16.9486	15.4854	70.3435	89.0646	76.1423			LOC108326888	0.421131	0.857062	0.33271	0.864532	1.44879	1.14875				LOC108321461	LOC108320528	LOC108326888			LOC108324423	LOC108322325	LOC108334153			LOC108324245	LOC108322570	LOC108335052
						LOC108321474	113.783	106.819	68.2897	33.4305	32.5243	35.421			LOC108320530	53.0567	64.2632	47.5936	22.4269	20.2085	25.9467			LOC108326954	10.7355	17.9201	6.07943	26.2169	36.699	26.2629				LOC108321474	LOC108320530	LOC108326954			LOC108324520	LOC108322337	LOC108334154			LOC108324334	LOC108322581	LOC108335166
						LOC108321505	0.500018	1.08514	0.611871	1.2368	1.51191	1.42111			LOC108320536	4.66469	30.1327	9.26906	37.1774	37.2678	41.3027			LOC108326964	15.2196	8.12255	19.7187	5.8154	6.08623	7.63999				LOC108321505	LOC108320536	LOC108326964			LOC108324550	LOC108322351	LOC108334162			LOC108324343	LOC108322582	LOC108335223
						LOC108321507	0.376447	0	0.0863732	3.10819	1.13826	1.08116			LOC108320544	16.7641	6.6999	5.98651	18.412	20.4485	21.7559			LOC108327006	9.44184	8.63198	9.66443	5.14734	4.89448	4.30164				LOC108321507	LOC108320544	LOC108327006			LOC108324611	LOC108322363	LOC108334303			LOC108324409	LOC108322606	LOC108335284
						LOC108321547	20.8574	10.6601	38.3924	139.638	109.085	172.466			LOC108320545	4.91755	4.70444	6.11354	10.7755	19.0019	18.8045			LOC108327007	28.4499	25.2073	35.0661	14.6567	13.8572	13.0736				LOC108321547	LOC108320545	LOC108327007			LOC108324698	LOC108322398	LOC108334377			LOC108324416	LOC108322633	LOC108335287
						LOC108321551	5.46245	7.69629	3.88096	10.9122	17.1033	7.4267			LOC108320548	0.908431	0.400226	0.59239	1.19386	2.22205	1.17029			LOC108327148	0.779543	1.6152	2.11126	0.424485	0.329192	0.107613				LOC108321551	LOC108320548	LOC108327148			LOC108324725	LOC108322401	LOC108334550			LOC108324436	LOC108322645	LOC108335321
						LOC108321557	4.66443	8.25953	9.13806	18.2251	6.17279	27.0987			LOC108320570	2.12493	13.9846	3.10184	15.7958	17.5943	20.0996			LOC108327149	6.99647	22.0343	14.7847	1.57808	2.25935	2.52348				LOC108321557	LOC108320570	LOC108327149			LOC108324796	LOC108322414	LOC108334658			LOC108324513	LOC108322654	LOC108335361
						LOC108321561	8.8509	13.204	5.15738	19.8656	24.6701	24.2796			LOC108320579	0.664667	0.834569	0.571888	2.85832	3.71825	1.68299			LOC108327334	0.541662	1.34221	0.570179	1.66981	2.78174	2.06955				LOC108321561	LOC108320579	LOC108327334			LOC108324797	LOC108322426	LOC108334686			LOC108324537	LOC108322660	LOC108335392
						LOC108321564	0.581633	3.01253	4.01607	0.307745	0.13645	0.381728			LOC108320586	34.2506	22.3998	32.7721	109.725	103.254	135.873			LOC108327451	0.0844999	1.26448	0.21769	2.16835	2.01016	3.79108				LOC108321564	LOC108320586	LOC108327451			LOC108324860	LOC108322457	LOC108334706			LOC108324605	LOC108322676	LOC108335399
						LOC108321565	1.05616	3.64686	1.90834	0.910667	0.247772	0.533199			LOC108320589	6.06081	4.25697	4.31569	1.4496	1.4989	1.05837			LOC108327570	7.4361	3.04815	8.47208	2.89908	2.49246	2.27918				LOC108321565	LOC108320589	LOC108327570			LOC108324885	LOC108322463	LOC108334727			LOC108324633	LOC108322691	LOC108335557
						LOC108321578	3.73792	0.676528	3.65077	0.380109	0.379204	0			LOC108320597	0.476529	0.199447	0.399762	0.842838	0.999667	1.28202			LOC108327573	52.3207	56.4753	59.3878	29.5519	24.9325	33.0956				LOC108321578	LOC108320597	LOC108327573			LOC108324969	LOC108322481	LOC108334739			LOC108324697	LOC108322705	LOC108335727
						LOC108321583	62.3875	40.0951	26.6237	76.6247	91.9399	97.4733			LOC108320617	7.19341	16.4222	5.49803	19.0505	23.3969	23.0241			LOC108327647	9.94895	3.82536	12.2814	2.29257	2.93947	4.74255				LOC108321583	LOC108320617	LOC108327647			LOC108324993	LOC108322482	LOC108335068			LOC108324723	LOC108322708	LOC108335926
						LOC108321588	1.44297	5.00916	8.50098	0.319366	0.517734	0.342815			LOC108320620	5.55176	4.10743	10.6537	2.47382	2.8958	2.55591			LOC108327697	17.1257	11.8609	24.5768	9.0632	10.2152	8.51087				LOC108321588	LOC108320620	LOC108327697			LOC108324997	LOC108322513	LOC108335087			LOC108324724	LOC108322709	LOC108336040
						LOC108321623	0.397809	2.17115	1.85653	0.149677	0.194116	0.11568			LOC108320635	18.1738	25.9175	17.317	6.34539	8.10627	7.45163			LOC108327745	4.20007	2.28902	3.70695	5.36825	9.89188	11.2014				LOC108321623	LOC108320635	LOC108327745			LOC108325017	LOC108322565	LOC108335106			LOC108324781	LOC108322730	LOC108336076
						LOC108321625	0.398365	0.666926	1.50814	0	0	0			LOC108320639	8.63698	12.4273	10.1916	3.39564	4.69293	4.63593			LOC108327749	2.51123	1.29392	2.65415	0.781397	0.833223	1.01523				LOC108321625	LOC108320639	LOC108327749			LOC108325020	LOC108322619	LOC108335123			LOC108324785	LOC108322737	LOC108336244
						LOC108321657	8.25231	5.94493	6.24835	15.807	39.8459	8.80702			LOC108320644	98.4787	81.7472	72.1191	13.8965	14.2279	17.1874			LOC108327763	93.7042	79.3276	104.637	44.4442	43.8099	41.4243				LOC108321657	LOC108320644	LOC108327763			LOC108325022	LOC108322634	LOC108335125			LOC108324787	LOC108322791	LOC108336309
						LOC108321658	4.53622	2.69335	3.04981	6.25153	9.80044	3.79199			LOC108320647	43.6807	36.8857	52.4847	124.292	83.6556	109.55			LOC108327792	6.22347	9.90917	3.9994	10.6127	14.8201	18.0473				LOC108321658	LOC108320647	LOC108327792			LOC108325023	LOC108322659	LOC108335200			LOC108324801	LOC108322809	LOC108336692
						LOC108321663	27.8939	19.9191	11.8759	40.7366	83.4641	26.3682			LOC108320668	0.463747	0.443649	0.530118	1.21311	1.06907	1.16026			LOC108327863	0.973727	1.3964	0.914569	3.23105	3.1739	2.75769				LOC108321663	LOC108320668	LOC108327863			LOC108325084	LOC108322666	LOC108335212			LOC108324879	LOC108322854	LOC108336702
						LOC108321672	0.672259	0.562735	0.370189	1.05391	1.00935	1.91868			LOC108320689	19.8243	16.8109	13.7169	47.3499	67.1565	53.2727			LOC108327955	0.972545	0.970229	0.238618	1.65967	2.3835	2.64915				LOC108321672	LOC108320689	LOC108327955			LOC108325105	LOC108322686	LOC108335226			LOC108324883	LOC108322862	LOC108337322
						LOC108321704	42.639	44.2567	37.717	11.6796	13.7491	10.4911			LOC108320703	1.14372	4.61978	4.55486	0.302208	0.484355	0.858073			LOC108327972	13.0059	8.34103	14.0658	18.6039	42.9469	30.6671				LOC108321704	LOC108320703	LOC108327972			LOC108325121	LOC108322727	LOC108335330			LOC108324891	LOC108322880	LOC108337323
						LOC108321724	0.505125	2.11415	2.712	4.1812	5.40366	6.28348			LOC108320712	0.524788	3.27026	2.38811	0.145599	0.585476	0.344505			LOC108327993	32.8919	28.9444	34.9706	12.8035	10.9187	17.5342				LOC108321724	LOC108320712	LOC108327993			LOC108325174	LOC108322738	LOC108335338			LOC108324910	LOC108322885	LOC108337376
						LOC108321729	15.8502	17.4271	41.2979	9.81483	9.5117	10.3147			LOC108320720	46.3059	46.6301	42.9803	17.8828	18.9011	19.5965			LOC108328001	1.12285	0.913831	1.24336	0.392199	0.432575	0.344683				LOC108321729	LOC108320720	LOC108328001			LOC108325193	LOC108322740	LOC108335370			LOC108324922	LOC108322914	LOC108337400
						LOC108321731	0.106911	0.715944	1.3877	0.0574651	0.0859923	0.0740212			LOC108320727	32.629	51.0636	33.8167	79.6775	75.4069	71.4784			LOC108328010	4.69938	2.46196	5.36569	0.348462	0.768669	1.62545				LOC108321731	LOC108320727	LOC108328010			LOC108325201	LOC108322787	LOC108335438			LOC108324959	LOC108322930	LOC108337497
						LOC108321738	9.83334	11.1242	8.60787	17.4267	37.0773	15.2815			LOC108320732	1.0753	2.21888	2.45286	3.12211	4.39049	3.5248			LOC108328029	9.76515	4.66131	17.1536	3.63133	3.91318	3.46053				LOC108321738	LOC108320732	LOC108328029			LOC108325216	LOC108322804	LOC108335484			LOC108324988	LOC108322952	LOC108337506
						LOC108321768	29.3441	11.0776	19.9014	8.11823	9.66468	6.64611			LOC108320776	2.53567	5.71458	4.18891	11.7215	7.52053	7.9351			LOC108328041	4.28358	2.20561	2.92696	4.15719	11.7157	10.2084				LOC108321768	LOC108320776	LOC108328041			LOC108325231	LOC108322813	LOC108335512			LOC108325102	LOC108323013	LOC108337532
						LOC108321771	5.28586	5.46871	4.10855	1.00558	1.11465	0.911507			LOC108320778	1.33088	4.05109	8.91099	0.738486	1.38837	1.02118			LOC108328044	0.530782	0.882529	0.0759671	1.72212	2.21238	5.18604				LOC108321771	LOC108320778	LOC108328044			LOC108325275	LOC108322848	LOC108335560			LOC108325111	LOC108323022	LOC108337544
						LOC108321779	0.963551	1.75547	0.702255	3.09224	2.92531	1.9229			LOC108320790	43.9953	21.9882	47.6071	64.8006	83.4866	75.1401			LOC108328080	1.153	1.06177	0.837798	4.7873	2.67794	4.21791				LOC108321779	LOC108320790	LOC108328080			LOC108325297	LOC108322856	LOC108335672			LOC108325157	LOC108323025	LOC108337574
						LOC108321784	15.7419	7.48869	21.316	5.34035	7.91072	4.51648			LOC108320793	18.1341	22.3116	14.3249	7.09147	6.84763	7.77872			LOC108328099	155.999	83.8406	188.763	59.4798	35.2405	51.5109				LOC108321784	LOC108320793	LOC108328099			LOC108325326	LOC108322868	LOC108335849			LOC108325175	LOC108323048	LOC108337627
						LOC108321797	1.13677	3.17188	10.759	0	0.177789	0			LOC108320795	2.94896	5.81354	3.464	8.51965	8.0002	7.26861			LOC108328102	19.3611	13.3254	19.8413	8.11828	9.8449	9.47327				LOC108321797	LOC108320795	LOC108328102			LOC108325354	LOC108322896	LOC108335925			LOC108325184	LOC108323056	LOC108337638
						LOC108321805	2.84083	3.32435	3.11273	1.06342	1.11529	1.26443			LOC108320796	12.9735	11.0319	9.78873	2.22317	3.41029	3.46832			LOC108328110	15.3123	7.12687	19.284	5.78233	7.92977	8.86991				LOC108321805	LOC108320796	LOC108328110			LOC108325374	LOC108322907	LOC108335963			LOC108325191	LOC108323061	LOC108337677
						LOC108321806	1.62702	0.610529	0.955802	2.95532	8.08144	1.11031			LOC108320814	11.2347	2.50782	7.73317	0.374038	1.16028	2.14934			LOC108328139	14.3993	7.96199	19.2428	6.74108	5.43842	8.28811				LOC108321806	LOC108320814	LOC108328139			LOC108325394	LOC108322979	LOC108335986			LOC108325219	LOC108323109	LOC108337700
						LOC108321807	13.0825	11.263	11.7123	1.98607	3.26338	1.73895			LOC108320825	5.93256	11.2637	10.5397	21.6548	19.4819	20.6164			LOC108328144	8.75663	9.67735	10.3564	4.36138	5.99697	3.90512				LOC108321807	LOC108320825	LOC108328144			LOC108325418	LOC108322991	LOC108335989			LOC108325222	LOC108323124	LOC108337706
						LOC108321821	0.144917	0.161743	0.149627	0.727008	1.99451	0.312155			LOC108320829	6.70724	11.9855	8.57054	2.9101	3.45941	4.01495			LOC108328189	0.0279192	0	0	1.21053	0.357629	0.325674				LOC108321821	LOC108320829	LOC108328189			LOC108325422	LOC108322995	LOC108336016			LOC108325226	LOC108323144	LOC108337732
						LOC108321825	2.45106	8.12146	14.9734	0.864581	0.287507	0.701202			LOC108320843	35.1895	24.1564	37.3113	12.1889	13.1225	12.6147			LOC108328195	0.126563	0.505046	0.0869476	0.537556	1.08852	2.18044				LOC108321825	LOC108320843	LOC108328195			LOC108325450	LOC108323024	LOC108336074			LOC108325232	LOC108323148	LOC108337756
						LOC108321827	0.0686423	0.861886	0.354364	9.49137	7.2143	13.1408			LOC108320848	91.5951	89.0461	78.7097	13.402	10.8591	11.808			LOC108328202	2.14394	1.4085	1.70637	4.44196	11.1477	6.61581				LOC108321827	LOC108320848	LOC108328202			LOC108325477	LOC108323053	LOC108336077			LOC108325241	LOC108323155	LOC108337763
						LOC108321829	9.35988	7.01805	4.48851	0.75107	1.78995	0.501645			LOC108320850	4.02717	3.4282	2.819	5.22674	8.4005	7.37418			LOC108328215	7.51469	2.49893	7.73216	26.6578	38.5283	18.8316				LOC108321829	LOC108320850	LOC108328215			LOC108325490	LOC108323066	LOC108336118			LOC108325249	LOC108323179	LOC108337777
						LOC108321832	1.55278	5.63245	1.4251	10.0618	9.14743	11.0097			LOC108320851	0.428792	1.45567	1.7955	0.237931	0.287028	0.180956			LOC108328236	17.5772	9.4998	20.3203	7.95093	2.81688	5.81411				LOC108321832	LOC108320851	LOC108328236			LOC108325495	LOC108323085	LOC108336193			LOC108325252	LOC108323206	LOC108337861
						LOC108321837	1.57293	4.57737	1.92975	5.36991	5.27897	4.79819			LOC108320855	0	0	0	0.45796	0.410398	0.247678			LOC108328244	38.1977	20.2217	40.074	13.5916	15.9498	13.7826				LOC108321837	LOC108320855	LOC108328244			LOC108325518	LOC108323108	LOC108336235			LOC108325255	LOC108323217	LOC108338033
						LOC108321856	2.57816	2.50497	2.3292	8.83431	8.38124	6.91698			LOC108320879	5.9658	5.42189	4.68134	10.7539	10.8263	10.7899			LOC108328246	13.0213	10.5988	9.59115	34.084	22.0832	19.5058				LOC108321856	LOC108320879	LOC108328246			LOC108325539	LOC108323112	LOC108336256			LOC108325274	LOC108323219	LOC108338151
						LOC108321866	2.99763	7.4816	6.70276	1.08981	1.10447	1.3518			LOC108320891	9.50842	9.01761	9.16472	20.169	18.2255	17.0289			LOC108328277	1.34603	2.3302	1.29188	0.595528	0.796896	0.817036				LOC108321866	LOC108320891	LOC108328277			LOC108325541	LOC108323130	LOC108336290			LOC108325300	LOC108323246	LOC108338197
						LOC108321894	2.29112	3.06514	1.47848	4.88747	8.19677	3.66829			LOC108320893	35.0297	40.0054	37.0085	96.6162	97.3058	95.3871			LOC108328279	0.582625	0.708383	1.14136	0.177218	0.283197	0.147034				LOC108321894	LOC108320893	LOC108328279			LOC108325558	LOC108323138	LOC108336445			LOC108325311	LOC108323287	LOC108338206
						LOC108321919	31.4046	53.5572	41.5396	14.1822	17.7772	12.1157			LOC108320925	0.615869	0.368237	0.476911	0.0366147	0.13251	0.0185646			LOC108328318	0.587738	1.07495	0.420594	2.42698	3.49541	3.42794				LOC108321919	LOC108320925	LOC108328318			LOC108325570	LOC108323142	LOC108336475			LOC108325334	LOC108323298	LOC108338349
						LOC108321939	180.755	141.571	79.1379	265.292	463.686	160.62			LOC108320930	20.5221	25.1491	23.8961	53.557	52.0871	52.213			LOC108328324	0.0422968	0	0.0363219	0.187134	0.348299	0.246693				LOC108321939	LOC108320930	LOC108328324			LOC108325591	LOC108323143	LOC108336559			LOC108325347	LOC108323340	LOC108338366
						LOC108321944	1.65208	1.25327	1.11941	2.81662	2.51923	2.54385			LOC108320949	1.03164	2.06007	2.22016	2.27598	4.96352	3.47243			LOC108328353	1.37934	1.62954	1.80791	0.738742	0.79708	0.651411				LOC108321944	LOC108320949	LOC108328353			LOC108325627	LOC108323160	LOC108336575			LOC108325368	LOC108323380	LOC108338429
						LOC108321965	0.684016	2.27346	0.913962	2.15731	2.64301	3.03885			LOC108320950	15.063	28.055	12.2962	8.34522	6.96807	8.78033			LOC108328380	66.5924	59.0382	73.1963	36.6558	34.9623	32.2604				LOC108321965	LOC108320950	LOC108328380			LOC108325640	LOC108323175	LOC108336703			LOC108325373	LOC108323382	LOC108338541
						LOC108321971	19.2696	8.09911	13.012	4.35932	8.0112	3.02108			LOC108320960	5.7966	5.02363	4.11466	9.29538	11.0079	10.9948			LOC108328401	1.14726	1.3006	1.16432	2.72249	6.82301	4.02414				LOC108321971	LOC108320960	LOC108328401			LOC108325810	LOC108323176	LOC108336900			LOC108325386	LOC108323387	LOC108338606
						LOC108321995	22.654	29.5883	16.4035	38.4671	62.2764	30.419			LOC108320970	0.476093	0.848479	0.602562	1.25271	1.12349	1.38698			LOC108328424	0.982751	0.774009	1.95436	0.228842	0.236625	0.324881				LOC108321995	LOC108320970	LOC108328424			LOC108325869	LOC108323194	LOC108336959			LOC108325424	LOC108323432	LOC108338665
						LOC108322028	2.91985	4.05156	2.63449	5.7157	7.42999	5.52448			LOC108320976	33.4026	16.839	54.0989	11.5258	15.783	15.7942			LOC108328430	5.416	12.7648	4.70906	1.85706	4.02627	3.76631				LOC108322028	LOC108320976	LOC108328430			LOC108325943	LOC108323235	LOC108336981			LOC108325426	LOC108323462	LOC108338666
						LOC108322030	26.5089	24.134	25.6964	10.4686	9.95028	10.6887			LOC108320980	389.103	439.491	369.624	25.2166	20.4594	22.4563			LOC108328431	6.7547	7.15458	8.23531	2.65644	5.49357	2.09515				LOC108322030	LOC108320980	LOC108328431			LOC108325944	LOC108323236	LOC108337058			LOC108325428	LOC108323478	LOC108338712
						LOC108322039	2.18178	1.969	0.668763	3.20664	9.21313	2.50584			LOC108320995	30.4779	46.0619	35.7678	113.684	125.111	107.365			LOC108328470	4.32606	4.82684	3.42167	8.76404	9.27045	9.2958				LOC108322039	LOC108320995	LOC108328470			LOC108326074	LOC108323242	LOC108337061			LOC108325459	LOC108323483	LOC108338846
						LOC108322047	42.071	72.7783	44.5504	95.6143	89.6746	102.82			LOC108321037	17.7798	50.4049	31.4086	8.47839	14.8836	19.8134			LOC108328521	2.36317	5.24886	3.33118	0.55236	0.775128	0.840183				LOC108322047	LOC108321037	LOC108328521			LOC108326082	LOC108323257	LOC108337143			LOC108325482	LOC108323499	LOC108338861
						LOC108322049	0.846641	0.767765	0.254961	1.79185	1.55586	2.33659			LOC108321041	16.6211	11.601	20.9967	5.1928	8.27956	6.59226			LOC108328539	1.26604	0.84202	1.24827	2.32353	3.81836	4.62822				LOC108322049	LOC108321041	LOC108328539			LOC108326095	LOC108323286	LOC108337167			LOC108325503	LOC108323562	LOC108338865
						LOC108322066	50.1092	80.4203	95.2216	31.7595	23.7629	32.6218			LOC108321050	0.275851	0.475402	0.150784	0.553739	0.879807	0.835433			LOC108328543	1.97763	2.59848	2.56811	0.640217	0.485461	0.735776				LOC108322066	LOC108321050	LOC108328543			LOC108326142	LOC108323295	LOC108337190			LOC108325523	LOC108323586	LOC108338873
						LOC108322097	15.2585	21.3683	8.88514	41.4254	29.5191	35.924			LOC108321067	8.71878	9.5237	6.81798	21.4376	26.7059	24.0913			LOC108328558	1.3938	8.70563	3.0183	1.34057	1.27527	0.924396				LOC108322097	LOC108321067	LOC108328558			LOC108326180	LOC108323310	LOC108337303			LOC108325554	LOC108323587	LOC108338884
						LOC108322135	304.958	241.957	270.164	117.254	97.4477	114.626			LOC108321080	133.353	131.2	116.297	324.337	226.096	188.636			LOC108328572	1.46172	2.12108	0.741731	3.29235	4.01225	3.33861				LOC108322135	LOC108321080	LOC108328572			LOC108326206	LOC108323311	LOC108337311			LOC108325575	LOC108323636	LOC108339023
						LOC108322168	0.179826	0.180634	0.222803	0.608939	0.607489	0.639124			LOC108321087	7.01209	32.6698	85.0429	1.42351	6.77084	3.11798			LOC108328574	1.3672	2.94324	1.29765	7.51339	9.34906	6.58589				LOC108322168	LOC108321087	LOC108328574			LOC108326227	LOC108323313	LOC108337389			LOC108325580	LOC108323705	LOC108339054
						LOC108322174	2.7106	4.40874	2.39128	5.85781	5.45749	9.42321			LOC108321088	0.979484	2.38518	2.29844	0.74114	0.191587	0.413355			LOC108328576	22.6183	19.2302	26.2314	9.07856	6.96939	7.00922				LOC108322174	LOC108321088	LOC108328576			LOC108326230	LOC108323314	LOC108337442			LOC108325608	LOC108323754	LOC108339102
						LOC108322179	10.6372	8.51705	6.56584	3.69776	2.60396	3.08201			LOC108321093	2.40554	5.52458	2.42003	0.333701	0.45122	1.19738			LOC108328587	2.06209	2.38899	1.19957	6.65121	4.99071	4.05874				LOC108322179	LOC108321093	LOC108328587			LOC108326377	LOC108323339	LOC108337454			LOC108325630	LOC108323759	LOC108339171
						LOC108322180	4.83068	5.45377	5.03881	10.9053	24.9203	8.36433			LOC108321100	1.18838	6.23193	9.74379	0.756389	2.55692	2.09455			LOC108328588	7.06201	3.54344	6.42326	1.81181	3.09691	2.58718				LOC108322180	LOC108321100	LOC108328588			LOC108326400	LOC108323344	LOC108337455			LOC108325631	LOC108323779	LOC108339236
						LOC108322189	16.577	20.6988	21.6799	8.73852	8.29641	7.89466			LOC108321105	45.5978	39.3226	19.302	7.4309	13.7687	9.86166			LOC108328606	1.19831	1.45534	0.58163	2.07458	3.09854	3.59973				LOC108322189	LOC108321105	LOC108328606			LOC108326426	LOC108323345	LOC108337541			LOC108325634	LOC108323804	LOC108339246
						LOC108322206	8.79906	5.70467	2.85019	12.1716	26.4709	9.82508			LOC108321106	0.0858998	0.14381	0.133037	0.71497	0.850181	0.507512			LOC108328622	0.643975	0.267684	0.553006	1.42457	4.02627	2.26319				LOC108322206	LOC108321106	LOC108328622			LOC108326459	LOC108323363	LOC108337555			LOC108325637	LOC108323823	LOC108339266
						LOC108322260	47.467	42.355	32.2475	9.45689	14.0742	9.98484			LOC108321117	2.13053	15.2942	14.5318	1.28968	2.94491	3.48747			LOC108328642	0	0.110494	0.0475561	0.588033	0.709373	1.1429				LOC108322260	LOC108321117	LOC108328642			LOC108326474	LOC108323367	LOC108337591			LOC108325642	LOC108323849	LOC108339319
						LOC108322265	1.39276	3.55733	4.16656	0.772606	1.13939	0.807699			LOC108321134	1.68763	0.296488	0.903501	0.0867075	0.0896567	0.0351704			LOC108328662	1.32339	3.54063	1.65301	0.159684	0.220154	0.215904				LOC108322265	LOC108321134	LOC108328662			LOC108326509	LOC108323370	LOC108337635			LOC108325675	LOC108323854	LOC108339334
						LOC108322275	13.4989	12.3816	11.7876	38.2952	27.2212	42.6875			LOC108321163	8.68815	26.1423	56.611	8.1109	10.9129	9.31492			LOC108328663	35.1121	51.8279	21.8449	67.634	85.2326	77.3718				LOC108322275	LOC108321163	LOC108328663			LOC108326545	LOC108323384	LOC108337662			LOC108325713	LOC108323914	LOC108339448
						LOC108322287	28.3084	39.2166	34.0783	5.00294	5.57408	5.68144			LOC108321170	0.596896	0.902145	0.719007	0.35881	0.271126	0.405835			LOC108328695	0.195913	0.97723	0.71501	0.130017	0	0.131844				LOC108322287	LOC108321170	LOC108328695			LOC108326553	LOC108323440	LOC108337672			LOC108325719	LOC108323922	LOC108339685
						LOC108322299	2.22387	2.05751	2.36865	5.10851	4.21766	3.85742			LOC108321196	3.55097	4.14812	1.55957	30.4822	41.0522	32.6775			LOC108328713	160.147	219.909	204.304	82.7086	59.5975	75.5114				LOC108322299	LOC108321196	LOC108328713			LOC108326560	LOC108323451	LOC108337741			LOC108325736	LOC108323935	LOC108339761
						LOC108322322	11.2817	39.8382	75.2247	1.73893	1.11205	1.99105			LOC108321207	65.1865	37.9795	85.2457	23.6395	33.4951	32.5483			LOC108328717	133.791	102.541	80.9592	156.705	260.089	403.09				LOC108322322	LOC108321207	LOC108328717			LOC108326639	LOC108323472	LOC108337797			LOC108325805	LOC108324006	LOC108339773
						LOC108322325	2.31176	3.27483	3.21311	6.10537	8.17673	5.02745			LOC108321208	92.334	89.2604	53.7901	238.922	229.718	220.855			LOC108328725	55.5483	25.5483	65.5005	19.1557	28.0672	20.4994				LOC108322325	LOC108321208	LOC108328725			LOC108326668	LOC108323484	LOC108337899			LOC108325833	LOC108324053	LOC108339780
						LOC108322330	9.81785	10.5464	21.0349	6.05159	4.05623	7.03725			LOC108321227	3.07469	8.81437	4.38805	1.35368	2.2886	2.17429			LOC108329013	150.077	132.097	189.842	75.6968	94.6528	81.1849				LOC108322330	LOC108321227	LOC108329013			LOC108326765	LOC108323512	LOC108337946			LOC108325834	LOC108324059	LOC108339809
						LOC108322336	0.109344	0.237977	0.451588	0.0205705	0	0			LOC108321239	5.23904	5.86494	6.38687	1.97016	2.17298	1.57163			LOC108329105	2.40708	2.24807	1.89113	5.3928	5.06078	4.6414				LOC108322336	LOC108321239	LOC108329105			LOC108326795	LOC108323513	LOC108337950			LOC108325838	LOC108324120	LOC108339831
						LOC108322356	38.3953	52.9328	37.2977	17.5755	16.1928	16.3357			LOC108321246	23.2536	15.7218	15.5752	32.4563	50.3916	39.7565			LOC108329112	13.6929	13.7494	18.3381	7.62955	6.82627	7.91715				LOC108322356	LOC108321246	LOC108329112			LOC108326797	LOC108323527	LOC108337961			LOC108325884	LOC108324170	LOC108339837
						LOC108322403	160.098	210.884	156.562	314.497	327.241	335.985			LOC108321248	16.4464	9.45393	15.6033	5.78184	5.68155	7.18326			LOC108329136	14.8861	11.0603	16.1799	5.15509	5.16998	6.6262				LOC108322403	LOC108321248	LOC108329136			LOC108326916	LOC108323537	LOC108338147			LOC108325893	LOC108324215	LOC108339991
						LOC108322429	1.60429	6.18555	9.38637	0.0914572	0.319338	0.117807			LOC108321252	1.27033	1.41782	2.29532	0.616778	0.501094	0.536096			LOC108329194	6.57651	6.19296	6.04336	3.15439	2.75556	3.03327				LOC108322429	LOC108321252	LOC108329194			LOC108326954	LOC108323541	LOC108338292			LOC108325967	LOC108324226	LOC108339998
						LOC108322433	1.60467	0.761168	1.73413	0.573574	0.552131	0.241955			LOC108321262	16.7875	20.5739	17.7482	6.48436	8.30544	8.35723			LOC108329214	8.05939	8.82905	8.87966	23.1705	21.1759	16.9739				LOC108322433	LOC108321262	LOC108329214			LOC108326985	LOC108323589	LOC108338364			LOC108326005	LOC108324239	LOC108340044
						LOC108322513	7.46206	12.3221	8.67747	58.4761	27.5792	71.5281			LOC108321263	33.4188	23.0075	25.4507	12.31	10.8888	11.0469			LOC108329316	0.422411	0.662207	0.31092	0.934438	1.57356	1.24538				LOC108322513	LOC108321263	LOC108329316			LOC108327007	LOC108323600	LOC108338383			LOC108326022	LOC108324240	LOC108340202
						LOC108322550	1.39072	1.34324	0.552272	3.82383	3.06182	2.93802			LOC108321268	2.70298	2.69358	2.32568	4.44598	6.48038	4.78005			LOC108329368	120.624	75.1696	149.802	64.029	61.293	52.3578				LOC108322550	LOC108321268	LOC108329368			LOC108327009	LOC108323609	LOC108338432			LOC108326037	LOC108324242	LOC108340306
						LOC108322570	0.126334	0.486456	0.626107	0.0950668	0.0711303	0.0204094			LOC108321280	0.45865	0.0959818	0.236777	0.515361	0.986832	1.04521			LOC108329374	0.645186	0.715166	0.677167	0	0	0.192974				LOC108322570	LOC108321280	LOC108329374			LOC108327023	LOC108323637	LOC108338484			LOC108326067	LOC108324243	LOC108340329
						LOC108322581	1.17697	3.29539	1.69712	0.439022	0.780741	1.01627			LOC108321302	2.81642	3.61003	3.45318	7.30118	9.08971	9.75614			LOC108329413	188.462	212.413	175.448	86.9324	97.3934	105.58				LOC108322581	LOC108321302	LOC108329413			LOC108327068	LOC108323712	LOC108338793			LOC108326101	LOC108324278	LOC108340409
						LOC108322606	23.0382	28.0853	25.3769	5.39544	6.68031	6.06769			LOC108321313	0.891284	1.09717	0.811982	1.87643	2.23354	1.57091			LOC108329570	0.577279	0.483016	0.671636	0.164778	0.340765	0.0668375				LOC108322606	LOC108321313	LOC108329570			LOC108327115	LOC108323732	LOC108338903			LOC108326122	LOC108324312	LOC108340745
						LOC108322645	27.4283	21.017	52.8814	12.9992	14.6512	13.1654			LOC108321315	33.68	18.047	32.781	14.9092	11.7238	13.3986			LOC108329697	73.6699	36.1125	92.3192	27.9868	38.5137	29.1024				LOC108322645	LOC108321315	LOC108329697			LOC108327124	LOC108323750	LOC108338911			LOC108326159	LOC108324334	LOC108340747
						LOC108322659	0.916018	0.43816	0.202668	2.80032	6.84597	0.73992			LOC108321342	5.06686	8.04993	6.28391	17.5577	18.8796	17.0813			LOC108329712	38.3899	29.6773	45.3294	19.5397	14.5383	18.1169				LOC108322659	LOC108321342	LOC108329712			LOC108327136	LOC108323762	LOC108338946			LOC108326213	LOC108324409	LOC108340992
						LOC108322666	0.200716	0.504047	0.0690796	1.19573	1.06732	0.81065			LOC108321363	3.4056	4.45431	2.85697	8.98692	9.42581	8.78657			LOC108329845	55.1603	58.6437	50.7727	27.6486	24.8447	30.8676				LOC108322666	LOC108321363	LOC108329845			LOC108327149	LOC108323772	LOC108338948			LOC108326217	LOC108324410	LOC108341050
						LOC108322676	65.6113	45.9035	65.0737	25.3857	25.123	24.8455			LOC108321369	6.10077	5.06123	2.92454	20.2207	23.2759	19.4015			LOC108329848	72.2085	27.3917	86.221	15.8215	32.1833	18.9007				LOC108322676	LOC108321369	LOC108329848			LOC108327207	LOC108323777	LOC108338952			LOC108326222	LOC108324436	LOC108341110
						LOC108322691	0.975949	3.35378	3.76548	0.531479	0.38561	0.207455			LOC108321372	1.72176	0.836856	0.946201	2.38075	3.44164	2.15638			LOC108329859	8.33696	20.3871	5.64593	25.6998	38.76	43.5464				LOC108322691	LOC108321372	LOC108329859			LOC108327549	LOC108323818	LOC108339001			LOC108326284	LOC108324513	LOC108341189
						LOC108322730	12.7496	19.8728	12.9622	0.781132	1.55854	1.42049			LOC108321376	12.1765	11.0147	7.54781	21.4685	28.6968	22.9673			LOC108329862	16.5221	9.0512	17.3046	8.78876	5.6798	7.88392				LOC108322730	LOC108321376	LOC108329862			LOC108327580	LOC108323828	LOC108339035			LOC108326291	LOC108324537	LOC108341241
						LOC108322740	7.76517	5.76373	4.79171	11.6981	15.1713	9.65357			LOC108321381	23.9561	30.1237	15.0935	45.7005	48.7297	44.4831			LOC108329865	7.00151	6.90266	4.70387	19.7159	23.9663	15.2257				LOC108322740	LOC108321381	LOC108329865			LOC108327697	LOC108323848	LOC108339045			LOC108326292	LOC108324586	LOC108341309
						LOC108322787	2.33655	2.45882	1.30963	3.8933	7.07896	3.9365			LOC108321414	1.50118	1.77214	4.25246	6.88815	7.4537	6.72503			LOC108329892	12.0809	9.52647	6.82721	45.0784	46.2865	41.6867				LOC108322787	LOC108321414	LOC108329892			LOC108327699	LOC108323858	LOC108339059			LOC108326433	LOC108324617	LOC108341386
						LOC108322791	4.21199	3.26779	4.29583	1.20791	1.06043	1.16175			LOC108321416	2.33912	2.21566	2.79646	7.32656	8.37041	7.48147			LOC108329919	0.511152	0.382451	0.219473	1.28152	1.71484	2.17861				LOC108322791	LOC108321416	LOC108329919			LOC108327710	LOC108323893	LOC108339371			LOC108326477	LOC108324633	LOC108341387
						LOC108322804	0.548136	0.393286	1.0241	1.86596	2.25342	1.45479			LOC108321417	0.480209	0.354682	0.204158	0.611294	1.04537	0.762934			LOC108329955	6.17984	4.40978	7.66548	15.9113	16.2954	12.8617				LOC108322804	LOC108321417	LOC108329955			LOC108327766	LOC108323895	LOC108339376			LOC108326510	LOC108324697	LOC108341477
						LOC108322848	6.28498	1.99676	6.7248	14.5162	13.3527	10.12			LOC108321422	0.917993	1.39279	1.54021	4.63219	7.15993	5.8595			LOC108329986	2.62088	1.87221	2.5563	1.2884	1.00657	1.07424				LOC108322848	LOC108321422	LOC108329986			LOC108327767	LOC108323918	LOC108339548			LOC108326522	LOC108324723	LOC108341556
						LOC108322854	8.49268	18.997	10.5711	4.08301	4.51603	6.97436			LOC108321428	0.716699	1.07131	4.91564	0.298265	0.572761	0.432081			LOC108330026	617.994	358.955	807.335	233.91	360.543	267.143				LOC108322854	LOC108321428	LOC108330026			LOC108327814	LOC108323924	LOC108339549			LOC108326539	LOC108324724	LOC108341600
						LOC108322862	9.40783	9.55174	16.325	2.02678	2.19282	2.27977			LOC108321429	9.2371	16.8871	12.3603	3.13683	3.24352	3.36802			LOC108330110	0.475729	0.435047	0.238308	0.982229	1.34209	1.06718				LOC108322862	LOC108321429	LOC108330110			LOC108327817	LOC108323926	LOC108339550			LOC108326641	LOC108324726	LOC108341811
						LOC108322885	7.27757	8.14295	10.7236	2.44237	1.33839	3.13126			LOC108321446	1.05372	0.926148	0.61651	1.79793	3.49145	2.44575			LOC108330132	0.0865453	0.201458	0.0495466	0.408431	0.739064	0.517712				LOC108322885	LOC108321446	LOC108330132			LOC108327837	LOC108323947	LOC108339701			LOC108326675	LOC108324781	LOC108341842
						LOC108322896	19.096	11.7207	7.43412	43.7146	82.2004	34.3211			LOC108321454	8.99158	3.55591	8.69896	2.47501	2.49826	2.98785			LOC108330192	23.155	21.1371	25.5374	10.7802	8.30818	8.4194				LOC108322896	LOC108321454	LOC108330192			LOC108327849	LOC108324003	LOC108339781			LOC108326785	LOC108324785	LOC108341919
						LOC108322923	5.92939	4.55355	3.81927	19.8534	15.4161	20.4762			LOC108321456	2.85959	2.20523	2.5573	0.618458	0.813901	1.14027			LOC108330373	0.57955	0.746803	0.601366	0.277779	0.154661	0.173343				LOC108322923	LOC108321456	LOC108330373			LOC108327916	LOC108324009	LOC108339800			LOC108326821	LOC108324787	LOC108341930
						LOC108322952	1.97194	2.10919	3.99124	0.368029	0.323094	0.467741			LOC108321461	2.15394	2.17423	4.18622	6.5384	6.43365	7.75315			LOC108330423	6.47434	4.53604	17.5493	1.63995	1.69573	2.39472				LOC108322952	LOC108321461	LOC108330423			LOC108328030	LOC108324011	LOC108339883			LOC108326879	LOC108324820	LOC108341968
						LOC108323013	18.4203	22.8356	18.2953	8.0042	10.2398	8.55146			LOC108321474	113.783	106.819	68.2897	18.2015	22.5121	21.625			LOC108330479	0	0.0292818	0	0.207778	0.161134	0.210698				LOC108323013	LOC108321474	LOC108330479			LOC108328038	LOC108324019	LOC108340030			LOC108326887	LOC108324871	LOC108342047
						LOC108323022	1652.87	1559.1	1252.47	158.364	149.138	164.407			LOC108321493	3.25391	4.66933	4.47952	1.6121	1.73361	1.89631			LOC108330482	18.1762	33.5136	21.0438	6.96472	12.6956	8.88284				LOC108323022	LOC108321493	LOC108330482			LOC108328053	LOC108324041	LOC108340076			LOC108326889	LOC108324879	LOC108342055
						LOC108323025	10.7304	8.98218	6.7875	2.45381	4.86329	2.59886			LOC108321499	0.400591	0.167663	0.319607	0.863872	1.00295	0.461058			LOC108330537	0	0	0	0.498991	0.74528	1.57423				LOC108323025	LOC108321499	LOC108330537			LOC108328079	LOC108324064	LOC108340209			LOC108326895	LOC108324883	LOC108342084
						LOC108323048	13.9535	8.18382	24.0747	6.60573	7.79601	6.19165			LOC108321507	0.376447	0	0.0863732	1.2185	1.65592	0.600158			LOC108330542	2.01185	0.436317	1.50231	0	0	0.156976				LOC108323048	LOC108321507	LOC108330542			LOC108328082	LOC108324070	LOC108340413			LOC108326963	LOC108324910	LOC108342165
						LOC108323055	0.121796	0.441798	0.544935	0	0	0.032794			LOC108321535	0.167586	0.210425	0.0519096	0.265025	0.533656	0.537499			LOC108330569	18.9518	23.8862	18.7862	8.24686	11.4531	10.3572				LOC108323055	LOC108321535	LOC108330569			LOC108328110	LOC108324076	LOC108340771			LOC108327013	LOC108324922	LOC108342225
						LOC108323056	1.29283	2.07423	6.22927	0.15201	0.202197	0.261074			LOC108321543	12.1634	13.4783	10.0366	18.9617	27.9727	22.4258			LOC108330587	101.465	112.03	116.128	55.4872	45.8376	49.8884				LOC108323056	LOC108321543	LOC108330587			LOC108328114	LOC108324088	LOC108340781			LOC108327018	LOC108324932	LOC108342289
						LOC108323061	4.89384	2.27171	3.67481	1.29729	1.64211	0.910395			LOC108321547	20.8574	10.6601	38.3924	144.793	155.479	93.6019			LOC108330599	9.86318	12.4425	7.78684	37.7256	34.8459	28.1779				LOC108323061	LOC108321547	LOC108330599			LOC108328132	LOC108324113	LOC108340813			LOC108327041	LOC108324945	LOC108342302
						LOC108323083	19.7964	15.9574	12.5905	3.70245	5.75772	3.14827			LOC108321551	5.46245	7.69629	3.88096	14.1574	19.1073	16.1822			LOC108330651	8.86952	8.73248	13.8695	5.58635	6.05986	3.96192				LOC108323083	LOC108321551	LOC108330651			LOC108328144	LOC108324122	LOC108341023			LOC108327051	LOC108324954	LOC108342320
						LOC108323085	2.20885	3.08164	0.94266	7.09194	17.7429	4.97201			LOC108321553	2.48959	1.89791	2.20327	0.925071	0.803489	1.08816			LOC108330697	28.3158	27.0295	29.8702	72.9409	74.567	69.2584				LOC108323085	LOC108321553	LOC108330697			LOC108328149	LOC108324131	LOC108341046			LOC108327078	LOC108324959	LOC108342441
						LOC108323101	4.89802	2.32335	1.18001	6.06619	12.0269	5.27521			LOC108321557	4.66443	8.25953	9.13806	19.2624	15.9032	12.6688			LOC108330783	7.45718	4.9943	7.88156	2.30719	2.1471	2.71395				LOC108323101	LOC108321557	LOC108330783			LOC108328155	LOC108324136	LOC108341049			LOC108327109	LOC108324972	LOC108342460
						LOC108323109	2.48038	2.35578	2.21623	0.538414	1.11902	0.616476			LOC108321564	0.581633	3.01253	4.01607	0.211799	0.500577	0.306821			LOC108330791	1.74428	4.04063	6.01691	0.183121	0.540998	0.450972				LOC108323109	LOC108321564	LOC108330791			LOC108328171	LOC108324137	LOC108341059			LOC108327120	LOC108324998	LOC108342552
						LOC108323130	8.95868	10.0293	8.64818	18.4294	18.3513	15.1495			LOC108321565	1.05616	3.64686	1.90834	0.402908	0.530233	0.631426			LOC108330803	3.37454	4.55279	4.69175	1.50722	1.6173	2.01864				LOC108323130	LOC108321565	LOC108330803			LOC108328224	LOC108324142	LOC108341133			LOC108327121	LOC108325024	LOC108342626
						LOC108323142	2.52023	1.22137	1.23258	3.24399	4.48098	2.67859			LOC108321567	0.121634	0.712722	0.502346	1.07989	1.37833	1.33461			LOC108330816	23.5766	13.1857	21.6923	9.61822	9.57183	8.1965				LOC108323142	LOC108321567	LOC108330816			LOC108328238	LOC108324143	LOC108341139			LOC108327142	LOC108325053	LOC108342701
						LOC108323143	2.48938	1.30238	0.785363	3.47987	9.73341	1.75947			LOC108321578	3.73792	0.676528	3.65077	0.336345	0.347784	0			LOC108330830	0.0502693	0	0.302177	2.31303	1.01188	0.76681				LOC108323143	LOC108321578	LOC108330830			LOC108328244	LOC108324147	LOC108341219			LOC108327175	LOC108325058	LOC108342764
						LOC108323144	0.633236	3.57797	3.26907	0.124092	0.34663	0.0852502			LOC108321588	1.44297	5.00916	8.50098	1.27168	1.27841	1.25373			LOC108330851	1.48054	2.13347	0.776965	3.52993	4.40256	3.57953				LOC108323144	LOC108321588	LOC108330851			LOC108328255	LOC108324152	LOC108341235			LOC108327199	LOC108325065	LOC108342795
						LOC108323155	0.485458	1.55774	1.67078	0.355162	0.126542	0.348562			LOC108321593	7.64367	5.14651	11.4606	2.90442	3.57524	4.71237			LOC108330909	1.77959	1.73837	1.75107	0.721735	0.746283	0.598808				LOC108323155	LOC108321593	LOC108330909			LOC108328263	LOC108324166	LOC108341307			LOC108327218	LOC108325102	LOC108342907
						LOC108323156	5.84779	6.49709	3.73247	2.20025	1.89569	2.40474			LOC108321599	12.1769	7.56713	13.1298	43.5449	38.0877	37.1532			LOC108330962	16.6414	15.5291	17.1026	4.30301	4.94126	6.02993				LOC108323156	LOC108321599	LOC108330962			LOC108328286	LOC108324173	LOC108341442			LOC108327296	LOC108325111	LOC108343041
						LOC108323176	4.53072	2.11679	5.80936	8.56313	9.84788	7.21732			LOC108321606	4.82675	1.39323	6.18653	10.6116	10.4569	10.7045			LOC108330970	5.69353	3.59345	6.08663	1.85069	3.04765	3.02357				LOC108323176	LOC108321606	LOC108330970			LOC108328326	LOC108324196	LOC108341449			LOC108327407	LOC108325124	LOC108343121
						LOC108323179	4.5885	2.73423	5.0588	1.38993	1.8245	1.50769			LOC108321623	0.397809	2.17115	1.85653	0.211909	0.424539	0.322331			LOC108330979	0.566401	1.04938	0.555874	2.64913	5.25637	5.62683				LOC108323179	LOC108321623	LOC108330979			LOC108328347	LOC108324216	LOC108341737			LOC108327562	LOC108325134	LOC108343167
						LOC108323194	0.317031	0.4423	0.272777	1.88866	1.58666	0.384126			LOC108321625	0.398365	0.666926	1.50814	0	0	0.112077			LOC108330983	2.10544	5.43038	0.970161	9.31514	8.17543	10.6902				LOC108323194	LOC108321625	LOC108330983			LOC108328361	LOC108324219	LOC108341768			LOC108327573	LOC108325157	LOC108343230
						LOC108323219	14.4174	19.9088	17.7425	7.47313	5.76419	8.36526			LOC108321635	0.489614	2.25415	1.40825	3.66768	4.30411	2.68611			LOC108330997	22.0025	1.07198	2.59249	0.452772	0.187269	0.550961				LOC108323219	LOC108321635	LOC108330997			LOC108328382	LOC108324220	LOC108341787			LOC108327579	LOC108325172	LOC108343246
						LOC108323223	38.2184	33.5914	38.774	80.0265	60.1109	88.8552			LOC108321649	734.532	613.872	648.864	271.335	231.586	220.824			LOC108331119	280.781	206.225	309.783	108.983	135.616	109.936				LOC108323223	LOC108321649	LOC108331119			LOC108328393	LOC108324221	LOC108341813			LOC108327647	LOC108325184	LOC108343273
						LOC108323235	40.8479	44.2985	27.0639	77.779	94.0049	70.7994			LOC108321652	0.929149	2.05049	0.959342	2.39038	6.47	2.49527			LOC108331122	0.586733	2.39988	0.10077	7.83959	14.3335	21.6381				LOC108323235	LOC108321652	LOC108331122			LOC108328475	LOC108324228	LOC108341825			LOC108327678	LOC108325191	LOC108343395
						LOC108323236	14.0961	11.9333	10.225	20.396	24.1321	21.7403			LOC108321657	8.25231	5.94493	6.24835	30.7632	46.2723	36.9365			LOC108331150	0.0988591	0.328746	0.0565961	0.26243	0.633164	1.62628				LOC108323236	LOC108321657	LOC108331150			LOC108328488	LOC108324261	LOC108341944			LOC108327698	LOC108325195	LOC108343435
						LOC108323286	12.6279	8.38354	17.3094	43.963	105.491	27.0835			LOC108321658	4.53622	2.69335	3.04981	12.1611	12.3023	12.1984			LOC108331170	2.11983	1.15879	1.79545	2.92927	4.83562	5.23734				LOC108323286	LOC108321658	LOC108331170			LOC108328509	LOC108324265	LOC108341951			LOC108327730	LOC108325219	LOC108343442
						LOC108323295	1.88873	0.743078	1.56008	3.3933	3.08392	3.26486			LOC108321663	27.8939	19.9191	11.8759	46.0075	62.5614	62.2184			LOC108331184	0.16727	0.584052	0	5.69843	5.73921	2.85173				LOC108323295	LOC108321663	LOC108331184			LOC108328514	LOC108324276	LOC108342007			LOC108327745	LOC108325232	LOC108343516
						LOC108323298	9.93798	8.8877	6.40211	0	0.239121	0.411665			LOC108321704	42.639	44.2567	37.717	16.453	16.6706	17.313			LOC108331194	2.01229	2.10309	1.72803	0.254371	0.61372	0.515891				LOC108323298	LOC108321704	LOC108331194			LOC108328521	LOC108324279	LOC108342025			LOC108327828	LOC108325248	LOC108343538
						LOC108323311	0.246622	0.247731	0.101855	0.463962	0.879428	0.836686			LOC108321731	0.106911	0.715944	1.3877	0.0381365	0.0394336	0.0257816			LOC108331279	0.123157	0.98291	0.581679	2.23403	1.63391	1.9339				LOC108323311	LOC108321731	LOC108331279			LOC108328543	LOC108324280	LOC108342057			LOC108327833	LOC108325255	LOC108343770
						LOC108323317	2.50423	8.0855	2.21623	1.14413	2.01424	1.18479			LOC108321738	9.83334	11.1242	8.60787	23.8717	30.5096	26.9436			LOC108331283	1.50311	2.11698	1.67042	5.71136	4.77303	3.57017				LOC108323317	LOC108321738	LOC108331283			LOC108328558	LOC108324281	LOC108342067			LOC108327856	LOC108325274	LOC108343972
						LOC108323344	10.7657	7.42016	2.41411	26.851	60.3252	16.8525			LOC108321741	79.6645	57.6993	134.614	38.3288	42.8097	46.1243			LOC108331316	3.2953	4.07644	3.20711	1.01084	1.28643	1.06447				LOC108323344	LOC108321741	LOC108331316			LOC108328565	LOC108324288	LOC108342077			LOC108327882	LOC108325300	LOC108344071
						LOC108323345	3.23515	2.97266	3.41706	13.1867	10.0497	12.976			LOC108321759	2.47355	1.98053	1.99873	6.71351	8.46906	6.26322			LOC108331377	4.65765	8.95587	2.09662	9.14016	14.7092	12.2345				LOC108323345	LOC108321759	LOC108331377			LOC108328576	LOC108324299	LOC108342123			LOC108327896	LOC108325312	LOC108344204
						LOC108323370	10.2843	16.8279	6.9479	17.3172	27.8401	19.1784			LOC108321769	10.1943	7.6574	8.60456	3.77471	4.30342	3.72961			LOC108331410	0.82351	2.22992	1.04393	3.14379	4.72897	3.49761				LOC108323370	LOC108321769	LOC108331410			LOC108328584	LOC108324359	LOC108342134			LOC108327903	LOC108325334	LOC108344215
						LOC108323380	15.8473	35.8733	22.6641	8.07862	5.82975	9.45532			LOC108321771	5.28586	5.46871	4.10855	0.395468	0.204459	0.902306			LOC108331609	19.9701	17.6683	15.9052	84.2696	74.4127	49.009				LOC108323380	LOC108321771	LOC108331609			LOC108328587	LOC108324370	LOC108342150			LOC108327913	LOC108325347	LOC108344249
						LOC108323382	8.38499	11.1349	7.05423	4.6252	2.76851	3.97184			LOC108321777	0.194381	0.0610172	0.100349	0.444921	0.313673	0.471681			LOC108331740	0.298172	0.339957	0.475525	1.28152	2.76713	2.82837				LOC108323382	LOC108321777	LOC108331740			LOC108328588	LOC108324408	LOC108342188			LOC108327915	LOC108325368	LOC108344476
						LOC108323384	0.158584	0.248902	0.184205	0.689908	1.0045	0.496378			LOC108321784	15.7419	7.48869	21.316	5.36986	8.51383	7.40563			LOC108331745	19.7141	19.5655	13.8671	23.6647	43.4859	58.8732				LOC108323384	LOC108321784	LOC108331745			LOC108328605	LOC108324493	LOC108342223			LOC108327929	LOC108325373	LOC108344600
						LOC108323421	8.00048	5.39121	11.6199	3.20725	4.03611	3.15022			LOC108321797	1.13677	3.17188	10.759	0	0.163058	0.959461			LOC108331748	4.47372	7.21687	2.82001	13.2656	24.6249	17.8933				LOC108323421	LOC108321797	LOC108331748			LOC108328608	LOC108324520	LOC108342406			LOC108327958	LOC108325376	LOC108344721
						LOC108323428	62.6883	38.6291	19.2865	81.975	87.6436	108.292			LOC108321805	2.84083	3.32435	3.11273	0.820341	0.873191	0.880802			LOC108331782	83.034	75.7156	126.945	13.4971	11.9728	11.4807				LOC108323428	LOC108321805	LOC108331782			LOC108328611	LOC108324550	LOC108342511			LOC108327962	LOC108325386	LOC108344801
						LOC108323432	1.88033	5.70571	3.39751	1.60289	1.10281	0.664498			LOC108321806	1.62702	0.610529	0.955802	8.6857	9.99511	6.77155			LOC108331813	43.1235	23.0146	44.3346	18.8924	18.7624	19.4555				LOC108323432	LOC108321806	LOC108331813			LOC108328616	LOC108324571	LOC108342518			LOC108327972	LOC108325428	LOC108344818
						LOC108323440	0.919149	1.02587	0.869933	1.36892	3.16258	1.36116			LOC108321807	13.0825	11.263	11.7123	2.1709	2.49415	2.83038			LOC108331869	0.177798	0.24389	0.133597	0.865297	1.19975	1.11676				LOC108323440	LOC108321807	LOC108331869			LOC108328651	LOC108324611	LOC108342564			LOC108327986	LOC108325430	LOC108344842
						LOC108323451	5.54152	4.09297	3.41373	7.8407	12.0171	7.25973			LOC108321813	0.352052	0.036837	0.0454365	6.00699	7.30964	6.01711			LOC108331919	35.5334	59.9473	54.8139	12.2026	14.5846	12.8289				LOC108323451	LOC108321813	LOC108331919			LOC108328693	LOC108324628	LOC108342608			LOC108327987	LOC108325482	LOC108344855
						LOC108323455	1.92127	4.97098	2.45258	4.40302	7.47387	6.01017			LOC108321821	0.144917	0.161743	0.149627	2.13094	2.16184	2.03857			LOC108331962	21.1838	7.79313	16.8731	3.44106	7.14742	9.67242				LOC108323455	LOC108321821	LOC108331962			LOC108328703	LOC108324667	LOC108342743			LOC108327994	LOC108325484	LOC108344970
						LOC108323472	0.961534	0.855186	0.99278	2.31765	3.72197	2.08734			LOC108321823	6.55673	7.11266	3.93753	1.94906	2.99424	2.48468			LOC108332039	11.4997	19.7653	10.2858	29.3285	32.999	26.4282				LOC108323472	LOC108321823	LOC108332039			LOC108328704	LOC108324725	LOC108342876			LOC108328037	LOC108325485	LOC108345020
						LOC108323484	14.6411	16.0268	16.6795	28.9674	29.8232	27.4909			LOC108321825	2.45106	8.12146	14.9734	0.382518	1.40632	1.72397			LOC108332196	0.257945	0.0857769	0.246119	0.862262	1.54717	1.08011				LOC108323484	LOC108321825	LOC108332196			LOC108328713	LOC108324796	LOC108343090			LOC108328041	LOC108325503	LOC108345023
						LOC108323499	5.90949	4.83364	10.4946	2.85873	2.56673	2.7004			LOC108321827	0.0686423	0.861886	0.354364	3.82791	3.13104	1.96982			LOC108332201	0.544176	0.71253	0.496511	1.59504	2.05383	2.53299				LOC108323499	LOC108321827	LOC108332201			LOC108328723	LOC108324797	LOC108343179			LOC108328042	LOC108325522	LOC108345029
						LOC108323538	0.588352	1.20532	3.18123	0.393222	0.610221	0.42522			LOC108321829	9.35988	7.01805	4.48851	0.959968	1.10715	1.60995			LOC108332284	11.5092	18.2241	9.68909	30.3019	33.2471	26.4141				LOC108323538	LOC108321829	LOC108332284			LOC108328761	LOC108324852	LOC108343228			LOC108328080	LOC108325523	LOC108345063
						LOC108323541	4.95481	7.12061	5.07055	9.65127	10.7804	11.2631			LOC108321831	121.393	324.543	164.085	0.401745	5.08876	26.2767			LOC108332350	5.50945	0.458028	4.25806	0.162504	0.420077	0.0823935				LOC108323541	LOC108321831	LOC108332350			LOC108329013	LOC108324856	LOC108343276			LOC108328087	LOC108325526	LOC108345104
						LOC108323586	12.2123	17.4807	11.8526	3.67592	3.20877	5.52414			LOC108321832	1.55278	5.63245	1.4251	12.3498	9.65164	9.90218			LOC108332377	0.0781509	0	0.134222	1.52136	0.786553	0.280498				LOC108323586	LOC108321832	LOC108332377			LOC108329030	LOC108324857	LOC108343540			LOC108328106	LOC108325533	LOC108345107
						LOC108323600	0.435029	0.728308	0.179666	0.982085	4.16392	0.983914			LOC108321846	44.0529	54.295	48.9533	17.7198	18.175	16.1459			LOC108332421	12.4042	13.442	11.6282	28.9341	34.3845	29.4007				LOC108323600	LOC108321846	LOC108332421			LOC108329078	LOC108324860	LOC108343705			LOC108328126	LOC108325554	LOC108345114
						LOC108323601	1.35525	2.83614	2.09894	0.0796747	0.238455	0.273679			LOC108321856	2.57816	2.50497	2.3292	13.7183	17.5925	14.0277			LOC108332464	36.377	37.1835	43.0776	14.2591	18.8124	20.0826				LOC108323601	LOC108321856	LOC108332464			LOC108329098	LOC108324867	LOC108343720			LOC108328180	LOC108325564	LOC108345127
						LOC108323606	17.3597	15.3116	17.4426	37.2609	21.9753	32.1856			LOC108321858	25.9427	16.7236	38.5254	9.78162	12.5417	12.8204			LOC108332483	7.03434	3.57851	7.40081	9.6458	18.4986	11.537				LOC108323606	LOC108321858	LOC108332483			LOC108329120	LOC108324869	LOC108343730			LOC108328192	LOC108325608	LOC108345141
						LOC108323613	1.52491	22.8263	30.6557	4.47189	1.76766	1.95632			LOC108321866	2.99763	7.4816	6.70276	0.811265	1.61441	1.44354			LOC108332672	2.55945	6.0031	3.81125	1.10829	1.24563	1.75909				LOC108323613	LOC108321866	LOC108332672			LOC108329172	LOC108324873	LOC108343733			LOC108328199	LOC108325630	LOC108345167
						LOC108323624	11.5559	8.89935	12.6814	3.60258	5.76279	3.78708			LOC108321894	2.29112	3.06514	1.47848	7.90031	11.0035	8.18398			LOC108332830	1.09132	1.82625	1.72317	0.093452	0.354312	0.252707				LOC108323624	LOC108321894	LOC108332830			LOC108329207	LOC108324909	LOC108343826			LOC108328202	LOC108325634	LOC108345176
						LOC108323627	25.9453	43.4365	53.749	18.1272	12.8388	15.9708			LOC108321909	2.24096	2.13639	2.35662	3.66135	5.00022	4.3783			LOC108332932	1.75191	0.873867	2.54596	6.73739	4.56216	3.0835				LOC108323627	LOC108321909	LOC108332932			LOC108329214	LOC108324937	LOC108343856			LOC108328235	LOC108325637	LOC108345216
						LOC108323637	6.17491	22.0409	12.7511	44.0556	35.3136	49.9724			LOC108321919	31.4046	53.5572	41.5396	14.0123	18.1531	15.5279			LOC108332962	2.04171	3.76625	0.744324	7.37993	13.8344	8.58976				LOC108323637	LOC108321919	LOC108332962			LOC108329250	LOC108324951	LOC108343877			LOC108328247	LOC108325642	LOC108345227
						LOC108323664	422.402	381.73	164.108	537.856	752.751	508.026			LOC108321921	2.4988	1.96298	3.21508	4.15966	5.16137	5.51599			LOC108333002	11.2134	29.8311	8.72906	38.3985	78.7834	58.039				LOC108323664	LOC108321921	LOC108333002			LOC108329258	LOC108324961	LOC108343990			LOC108328300	LOC108325645	LOC108345235
						LOC108323690	16.1759	59.965	415.911	10.967	6.60398	6.1937			LOC108321939	180.755	141.571	79.1379	427.143	444.59	422.238			LOC108333028	12.2619	9.12747	10.0843	28.252	36.2464	36.7739				LOC108323690	LOC108321939	LOC108333028			LOC108329329	LOC108324963	LOC108344131			LOC108328307	LOC108325675	LOC108345237
						LOC108323693	1.22863	5.3137	2.11425	7.12673	7.01368	7.19514			LOC108321944	1.65208	1.25327	1.11941	0.171884	0.0888651	0.217874			LOC108333042	2.51033	2.81739	2.98483	1.00385	1.81097	1.14791				LOC108323693	LOC108321944	LOC108333042			LOC108329344	LOC108324964	LOC108344187			LOC108328319	LOC108325707	LOC108345256
						LOC108323712	6.97299	15.2287	6.54999	19.7264	20.319	20.4125			LOC108321955	0.43943	0.535992	0.220373	0.783751	0.788797	0.720586			LOC108333044	36.2723	49.4026	36.7644	91.5155	98.792	77.5564				LOC108323712	LOC108321955	LOC108333044			LOC108329371	LOC108324969	LOC108344197			LOC108328324	LOC108325709	LOC108345260
						LOC108323754	71.3567	55.1841	93.3365	17.273	21.6368	19.1494			LOC108321977	0.508504	0.255395	0.0525028	1.01578	1.44421	1.20173			LOC108333070	7.96693	18.6874	5.13948	20.9082	32.2868	26.8861				LOC108323754	LOC108321977	LOC108333070			LOC108329377	LOC108324993	LOC108344211			LOC108328331	LOC108325714	LOC108345270
						LOC108323761	14.8651	19.529	12.5465	31.4608	24.7433	34.0447			LOC108321995	22.654	29.5883	16.4035	58.0712	81.6051	84.6769			LOC108333134	40.4852	44.4316	29.2928	79.6897	85.388	76.2554				LOC108323761	LOC108321995	LOC108333134			LOC108329398	LOC108325005	LOC108344256			LOC108328334	LOC108325719	LOC108345273
						LOC108323794	7.87211	5.87591	14.2605	3.36823	3.81357	4.10909			LOC108322027	63.1142	38.0644	29.4353	16.9632	18.3005	19.563			LOC108333155	0	0.0818016	0	0.169297	0.325103	0.588604				LOC108323794	LOC108322027	LOC108333155			LOC108329438	LOC108325007	LOC108344290			LOC108328341	LOC108325736	LOC108345464
						LOC108323804	35.6295	32.1705	32.5506	14.4977	14.3693	15.1715			LOC108322028	2.91985	4.05156	2.63449	5.51739	7.04075	6.97145			LOC108333157	0.587486	0.476196	0.472966	0.0324903	0.0671907	0.0658937				LOC108323804	LOC108322028	LOC108333157			LOC108329550	LOC108325010	LOC108344483			LOC108328351	LOC108325748	LOC108345721
						LOC108323818	6.72444	7.23392	4.1825	15.1145	27.7242	12.8485			LOC108322030	26.5089	24.134	25.6964	10.7585	9.61606	13.3875			LOC108333171	117.746	154.107	132.347	45.9319	58.006	72.8037				LOC108323818	LOC108322030	LOC108333171			LOC108329558	LOC108325014	LOC108344588			LOC108328353	LOC108325805	LOC108345910
						LOC108323828	4.17937	2.62988	2.02367	22.503	22.0437	10.9193			LOC108322037	18.5251	31.8117	16.8822	11.0065	10.74	9.77856			LOC108333287	1.00614	1.51996	0.518409	1.80604	2.91955	2.06356				LOC108323828	LOC108322037	LOC108333287			LOC108329623	LOC108325017	LOC108344591			LOC108328366	LOC108325833	LOC108346010
						LOC108323839	2.4088	4.10165	2.33827	5.67417	5.17766	5.83718			LOC108322039	2.18178	1.969	0.668763	5.78837	8.53778	15.7964			LOC108333296	0.870361	0.868288	0.373706	2.31045	2.78721	2.98189				LOC108323839	LOC108322039	LOC108333296			LOC108329697	LOC108325020	LOC108344605			LOC108328367	LOC108325834	LOC108346027
						LOC108323848	0.375615	0.779215	0.404683	1.12139	1.0421	0.883835			LOC108322041	4.21357	3.33981	3.81149	12.6938	16.8481	13.5645			LOC108333348	0.0618448	0.0308488	0.0531085	0.465155	0.905368	0.610425				LOC108323848	LOC108322041	LOC108333348			LOC108329712	LOC108325022	LOC108344608			LOC108328373	LOC108325838	LOC108346047
						LOC108323849	11.9363	12.6946	12.623	1.98997	2.2569	2.15857			LOC108322056	7.72974	7.325	8.73384	2.97407	3.51454	3.26205			LOC108333369	0.0850443	0.537331	0.0730308	1.20404	1.16718	1.34814				LOC108323849	LOC108322056	LOC108333369			LOC108329845	LOC108325023	LOC108344638			LOC108328388	LOC108325851	LOC108346074
						LOC108323858	0.410121	0.531568	0.218554	0.920878	1.80013	0.726676			LOC108322066	50.1092	80.4203	95.2216	16.956	23.3342	23.3621			LOC108333385	264.385	89.8402	370.139	51.2492	50.2267	65.4502				LOC108323858	LOC108322066	LOC108333385			LOC108329848	LOC108325026	LOC108344673			LOC108328401	LOC108325879	LOC108346321
						LOC108323877	4.52847	6.94155	6.49227	13.2944	10.556	14.2239			LOC108322068	0.443201	0.164887	0.0508448	0.696792	1.56813	1.16378			LOC108333391	1.12414	1.32084	1.78053	1.90101	6.9484	4.63998				LOC108323877	LOC108322068	LOC108333391			LOC108329857	LOC108325044	LOC108344684			LOC108328409	LOC108325884	LOC108346675
						LOC108323891	10.7713	21.6744	14.4272	4.6649	5.37228	3.06419			LOC108322070	58.9004	38.3087	48.4585	15.5634	19.955	16.2161			LOC108333411	9.00395	5.22239	8.77496	4.18744	4.02333	3.83293				LOC108323891	LOC108322070	LOC108333411			LOC108329865	LOC108325084	LOC108344688			LOC108328410	LOC108325893	LOC108346799
						LOC108323893	1.08261	1.06615	2.36708	5.09167	4.54171	4.01234			LOC108322105	8.29486	5.47695	9.08122	17.6173	20.9243	19.4038			LOC108333417	1.24921	1.64943	0.347065	4.12892	13.3123	11.341				LOC108323893	LOC108322105	LOC108333417			LOC108329868	LOC108325104	LOC108344689			LOC108328436	LOC108325949	LOC108346832
						LOC108323914	2.89498	2.12276	3.52199	0.675501	1.20037	0.978883			LOC108322109	2.10675	4.14946	1.88732	0.644675	0.826586	0.496838			LOC108333443	2.79204	4.26891	2.13702	6.68665	8.58013	5.52797				LOC108323914	LOC108322109	LOC108333443			LOC108329874	LOC108325105	LOC108344796			LOC108328452	LOC108325967	LOC108346847
						LOC108323921	26.0786	19.2291	23.7864	8.98515	7.04073	8.46345			LOC108322135	304.958	241.957	270.164	80.4554	79.4945	90.4245			LOC108333466	1.71877	2.88638	0.860986	3.95428	5.03234	4.54963				LOC108323921	LOC108322135	LOC108333466			LOC108329927	LOC108325120	LOC108344867			LOC108328456	LOC108326005	LOC108346897
						LOC108323922	2.22074	5.41374	7.16029	1.64913	1.71832	1.44764			LOC108322146	0	0.0546231	0	0.86901	1.8533	3.24951			LOC108333573	2.13723	2.55857	1.46826	3.78231	6.25752	3.19621				LOC108323922	LOC108322146	LOC108333573			LOC108329943	LOC108325121	LOC108344870			LOC108328463	LOC108326022	LOC108346958
						LOC108323924	9.35396	8.37566	5.21595	12.6615	18.9317	13.6108			LOC108322149	57.0957	38.8936	84.8588	23.186	32.3017	29.1654			LOC108333576	45.0334	75.5321	56.6785	26.3373	27.4262	26.7705				LOC108323924	LOC108322149	LOC108333576			LOC108329947	LOC108325122	LOC108344879			LOC108328471	LOC108326037	LOC108346964
						LOC108323926	15.6937	13.4541	16.6927	28.9003	30.5204	25.5575			LOC108322151	11.8455	4.72172	6.08873	17.67	22.5519	18.7839			LOC108333609	0.0475137	0.0474005	0	0.882904	1.04335	1.15111				LOC108323926	LOC108322151	LOC108333609			LOC108329948	LOC108325144	LOC108344891			LOC108328492	LOC108326067	LOC108346966
						LOC108323931	171.734	97.3859	268.505	76.2146	85.5448	62.3194			LOC108322152	5.54526	2.82546	2.17816	16.4552	15.0437	12.9218			LOC108333617	0.104138	0.27704	0.119236	0.706466	0.857538	0.467213				LOC108323931	LOC108322152	LOC108333617			LOC108330026	LOC108325150	LOC108344892			LOC108328518	LOC108326071	LOC108347053
						LOC108324003	8.97889	6.11306	6.36586	11.0922	29.3215	9.4286			LOC108322160	0	0.307049	0.227238	1.0991	1.3259	0.681113			LOC108333630	1.53946	2.76444	1.21624	3.59624	7.54981	9.28271				LOC108324003	LOC108322160	LOC108333630			LOC108330043	LOC108325158	LOC108344927			LOC108328539	LOC108326101	LOC108347055
						LOC108324006	35.1695	51.0309	22.6764	6.2457	5.64882	6.01175			LOC108322165	8.95922	10.9055	7.69516	4.24953	4.09103	4.57341			LOC108333676	322.822	192.083	324.349	191.032	84.5233	137.397				LOC108324006	LOC108322165	LOC108333676			LOC108330049	LOC108325164	LOC108344937			LOC108328600	LOC108326122	LOC108347089
						LOC108324009	9.36971	15.2129	4.06265	34.9762	51.4163	28.3271			LOC108322180	4.83068	5.45377	5.03881	13.3612	17.0776	12.7544			LOC108333698	2.22593	3.10888	0.955747	4.72715	5.56681	7.52325				LOC108324009	LOC108322180	LOC108333698			LOC108330088	LOC108325174	LOC108344944			LOC108328622	LOC108326130	LOC108347204
						LOC108324059	317.088	572.788	1191.09	148.669	109.911	135.074			LOC108322188	134.271	315.662	141.878	64.0904	75.4591	92.3106			LOC108333703	0.698586	0.542051	0.399935	1.37367	2.27263	2.22876				LOC108324059	LOC108322188	LOC108333703			LOC108330124	LOC108325181	LOC108344952			LOC108328623	LOC108326291	LOC108347212
						LOC108324064	0.0576738	0.301735	0.0893219	0.488249	0.933581	0.209639			LOC108322189	16.577	20.6988	21.6799	7.27247	9.21402	9.41509			LOC108333707	0.589757	1.20345	0.989875	0.308368	0.245274	0.336756				LOC108324064	LOC108322189	LOC108333707			LOC108330145	LOC108325202	LOC108344967			LOC108328626	LOC108326292	LOC108347222
						LOC108324113	15.3101	18.542	10.9981	27.1478	40.5024	23.497			LOC108322196	57.0286	62.5274	33.0928	19.8126	23.545	22.9774			LOC108333735	5.19343	7.5361	5.00039	19.0782	19.1511	12.0738				LOC108324113	LOC108322196	LOC108333735			LOC108330161	LOC108325208	LOC108344968			LOC108328706	LOC108326367	LOC108347238
						LOC108324122	7.75149	9.13023	10.6606	23.3725	29.3545	16.2101			LOC108322206	8.79906	5.70467	2.85019	20.6069	33.1125	23.5177			LOC108333740	6.56174	4.58228	5.02011	1.58352	1.63738	3.21154				LOC108324122	LOC108322206	LOC108333740			LOC108330261	LOC108325216	LOC108344979			LOC108328717	LOC108326386	LOC108347286
						LOC108324136	2.74195	2.06778	4.23383	5.78571	8.48404	5.54706			LOC108322218	0.210871	0.0802344	0.158344	0.00797791	0.0247478	0.0404501			LOC108333765	43.7987	51.6084	48.7416	18.0926	25.1485	20.2518				LOC108324136	LOC108322218	LOC108333765			LOC108330319	LOC108325224	LOC108345047			LOC108328772	LOC108326433	LOC108347336
						LOC108324137	1.82712	3.45218	0.970197	3.33909	5.48658	4.76495			LOC108322250	2.54355	2.81158	2.62621	4.83128	6.25854	5.2845			LOC108333786	224.976	98.7795	264.634	79.1941	73.7674	86.8312				LOC108324137	LOC108322250	LOC108333786			LOC108330366	LOC108325231	LOC108345097			LOC108328799	LOC108326477	LOC108347357
						LOC108324143	91.3811	93.6735	46.0515	170.616	235.118	135.857			LOC108322260	47.467	42.355	32.2475	7.13342	11.0641	8.5552			LOC108333834	1.24362	0.930493	0.533972	3.43885	2.70242	2.92922				LOC108324143	LOC108322260	LOC108333834			LOC108330373	LOC108325236	LOC108345123			LOC108328815	LOC108326513	LOC108347449
						LOC108324152	3.49551	3.35572	2.34718	5.65627	9.24409	4.20567			LOC108322262	45.0014	61.8275	33.6693	22.935	13.8221	21.3307			LOC108333855	42.3785	48.1673	46.3351	7.45124	7.6628	6.93998				LOC108324152	LOC108322262	LOC108333855			LOC108330407	LOC108325239	LOC108345133			LOC108328816	LOC108326539	LOC108347534
						LOC108324166	0.407314	0.57536	0.394265	1.00572	1.07499	0.945906			LOC108322265	1.39276	3.55733	4.16656	0.98089	1.2294	1.0851			LOC108333939	1.83327	2.203	4.00732	0.995438	1.0293	0.822495				LOC108324166	LOC108322265	LOC108333939			LOC108330482	LOC108325267	LOC108345184			LOC108328849	LOC108326548	LOC108347572
						LOC108324173	0.858728	0.511164	0.295544	1.436	3.27702	0.816958			LOC108322270	404.335	331.969	380.053	180.759	157.836	172.47			LOC108333953	0.963933	1.21677	1.04738	2.05404	3.25785	3.21261				LOC108324173	LOC108322270	LOC108333953			LOC108330502	LOC108325275	LOC108345230			LOC108328904	LOC108326563	LOC108347686
						LOC108324195	10.526	12.3757	9.1651	24.1181	21.6405	23.2304			LOC108322275	13.4989	12.3816	11.7876	45.0021	45.0496	47.4526			LOC108334073	0.575518	0.229659	0.889595	0	0.0526575	0.051641				LOC108324195	LOC108322275	LOC108334073			LOC108330542	LOC108325315	LOC108345292			LOC108328954	LOC108326584	LOC108347718
						LOC108324196	13.0559	17.9455	13.4802	27.1426	29.2566	23.9173			LOC108322287	28.3084	39.2166	34.0783	3.62014	4.7486	4.65694			LOC108334077	1.63042	2.54588	1.33923	4.01446	4.21586	5.53384				LOC108324196	LOC108322287	LOC108334077			LOC108330545	LOC108325320	LOC108345308			LOC108328980	LOC108326588	LOC108347755
						LOC108324203	0.49941	3.71597	4.29699	0.574152	0.572785	0.35858			LOC108322299	2.22387	2.05751	2.36865	28.7976	21.2952	16.162			LOC108334153	2.23179	3.94552	1.78281	4.36299	7.40817	5.26259				LOC108324203	LOC108322299	LOC108334153			LOC108330569	LOC108325354	LOC108345324			LOC108328986	LOC108326641	LOC108347813
						LOC108324205	56.0547	58.6662	31.4963	103.395	77.4826	115.926			LOC108322321	2.48857	3.58152	2.07358	6.68633	8.37916	7.66467			LOC108334154	16.3775	12.9333	12.1193	36.2442	26.366	25.003				LOC108324205	LOC108322321	LOC108334154			LOC108330572	LOC108325374	LOC108345365			LOC108328994	LOC108326675	LOC108347834
						LOC108324220	1.67444	1.3223	1.01122	2.85289	2.60892	3.08788			LOC108322322	11.2817	39.8382	75.2247	1.85435	4.60997	3.40074			LOC108334162	85.3546	69.1549	93.9215	209.109	231.02	122.014				LOC108324220	LOC108322322	LOC108334162			LOC108330573	LOC108325394	LOC108345367			LOC108329070	LOC108326688	LOC108347917
						LOC108324226	69.3042	27.9076	77.7049	14.467	26.533	10.9083			LOC108322324	1012.18	694.687	325.965	1391.38	1798.81	1698.58			LOC108334201	1.19967	1.29655	1.68839	0.855132	0.406536	0.637902				LOC108324226	LOC108322324	LOC108334201			LOC108330599	LOC108325401	LOC108345392			LOC108329138	LOC108326782	LOC108347939
						LOC108324229	0.61535	0.879957	0.344145	1.1094	1.22706	1.88466			LOC108322325	2.31176	3.27483	3.21311	7.17855	9.02968	5.02805			LOC108334303	5.14215	7.96968	4.65233	8.1658	18.3994	18.3738				LOC108324229	LOC108322325	LOC108334303			LOC108330612	LOC108325414	LOC108345494			LOC108329162	LOC108326785	LOC108347959
						LOC108324240	7.81448	16.8575	9.08893	4.79384	5.0143	3.59272			LOC108322337	12.2403	8.86767	5.89396	11.3301	24.4229	23.1407			LOC108334345	28.3322	20.3406	33.532	11.9724	8.50741	9.59654				LOC108324240	LOC108322337	LOC108334345			LOC108330662	LOC108325422	LOC108345643			LOC108329165	LOC108326821
						LOC108324245	4.66788	6.19922	8.27203	2.68089	3.22205	2.19342			LOC108322351	3.83047	3.56267	5.04197	17.675	17.9099	13.2157			LOC108334377	8.44926	9.81747	4.78023	13.8974	24.5109	27.3826				LOC108324245	LOC108322351	LOC108334377			LOC108330718	LOC108325450	LOC108345673			LOC108329247	LOC108326833
						LOC108324261	0.338007	0.606297	0.448702	1.54428	2.74136	0.838584			LOC108322356	38.3953	52.9328	37.2977	13.7527	20.2114	19.8213			LOC108334548	10.2498	11.6313	10.7548	3.93962	5.62686	4.62728				LOC108324261	LOC108322356	LOC108334548			LOC108330743	LOC108325463	LOC108345720			LOC108329309	LOC108326879
						LOC108324265	1.39367	1.22696	0.669861	1.83079	3.24698	1.99918			LOC108322363	0.142562	0.119336	0.176634	0.640758	1.07971	1.15513			LOC108334550	0.944261	1.49152	0.675728	2.85477	4.96777	3.55388				LOC108324265	LOC108322363	LOC108334550			LOC108330779	LOC108325474	LOC108345793			LOC108329318	LOC108326887
						LOC108324288	0.740918	3.0752	0.796869	7.46297	10.0525	7.10697			LOC108322398	4.48017	4.43996	2.28629	6.08638	9.61737	7.04119			LOC108334639	17.1039	30.8237	22.7673	5.31894	7.17372	5.94087				LOC108324288	LOC108322398	LOC108334639			LOC108330783	LOC108325479	LOC108345831			LOC108329343	LOC108326889
						LOC108324326	0.188819	0.114951	0.0531696	0.30678	0.676531	0.263444			LOC108322401	0.0486536	0	0	0.121488	0.418732	0.533844			LOC108334657	8.57971	6.92294	10.9649	3.28236	2.88606	3.82663				LOC108324326	LOC108322401	LOC108334657			LOC108330812	LOC108325487	LOC108345872			LOC108329357	LOC108326895
						LOC108324334	5.33701	10.935	6.79193	3.73593	2.44587	3.33351			LOC108322414	0.187939	0.409032	0.0388092	0.68828	0.873438	0.856577			LOC108334658	0	0.0404467	0.034816	16.0721	6.67717	0.0363793				LOC108324334	LOC108322414	LOC108334658			LOC108330876	LOC108325490	LOC108345975			LOC108329482	LOC108326951
						LOC108324343	4.35704	2.88736	3.46769	1.3092	1.93073	1.41755			LOC108322419	2.44901	3.57748	1.46262	1.33894	0.64058	1.09431			LOC108334683	9.34867	7.20584	11.2712	5.07659	5.19262	4.12946				LOC108324343	LOC108322419	LOC108334683			LOC108330951	LOC108325495	LOC108346148			LOC108329487	LOC108326963
						LOC108324370	0.352709	0.40772	0.225439	0.552948	1.04022	0.556239			LOC108322426	0	0.208429	0	0.880796	0.642885	0.577935			LOC108334686	11.9312	4.88723	10.9921	12.1655	25.5924	28.6434				LOC108324370	LOC108322426	LOC108334686			LOC108330959	LOC108325499	LOC108346168			LOC108329506	LOC108326996
						LOC108324409	16.8295	11.3228	34.6987	6.75628	4.96905	9.99448			LOC108322429	1.60429	6.18555	9.38637	0.202318	0.334718	0.328257			LOC108334706	0.941929	1.28424	0.593172	1.58361	2.55675	2.0848				LOC108324409	LOC108322429	LOC108334706			LOC108330983	LOC108325501	LOC108346213			LOC108329565	LOC108327006
						LOC108324416	1.96261	1.74304	0.96377	0.360214	0.381816	0.25133			LOC108322433	1.60467	0.761168	1.73413	0.507534	0.874661	0.397286			LOC108334725	21.4207	29.2187	25.173	11.9026	11.2857	12.0016				LOC108324416	LOC108322433	LOC108334725			LOC108330987	LOC108325524	LOC108346215			LOC108329614	LOC108327018
						LOC108324423	1.53535	1.92782	0.968761	2.56747	4.08216	2.89378			LOC108322454	2.88987	2.40355	7.40207	1.34143	2.24799	1.79808			LOC108334727	0.605241	0.626162	0.365746	2.53893	3.05599	1.9913				LOC108324423	LOC108322454	LOC108334727			LOC108331031	LOC108325529	LOC108346221			LOC108329622	LOC108327041
						LOC108324436	0.307874	1.07051	0.489044	0.0891066	0.0888944	0.0573895			LOC108322457	1.34899	0.705759	0.406241	3.36842	4.49886	2.37205			LOC108334739	5.49849	4.34953	6.93956	6.36434	16.9983	13.2066				LOC108324436	LOC108322457	LOC108334739			LOC108331035	LOC108325538	LOC108346263			LOC108329675	LOC108327051
						LOC108324513	0.529304	2.83565	3.33367	0.24894	0.099339	0.299284			LOC108322463	0.493588	0.442685	0.473225	0.674931	1.21372	1.63665			LOC108334743	31.0801	16.9856	41.3737	11.0071	21.2522	13.7629				LOC108324513	LOC108322463	LOC108334743			LOC108331072	LOC108325539	LOC108346273			LOC108329732	LOC108327077
						LOC108324520	2.12023	2.05503	1.90108	14.2229	15.0791	6.85052			LOC108322481	1.1625	0.665808	2.52689	15.1248	22.1688	16.0087			LOC108334761	12.7039	6.37548	14.6678	2.87885	6.55598	6.04714				LOC108324520	LOC108322481	LOC108334761			LOC108331119	LOC108325541	LOC108346390			LOC108329743	LOC108327109
						LOC108324537	12.712	14.5614	8.56586	0.881068	1.06732	0.756607			LOC108322482	0.979165	1.15357	0.505492	1.56961	2.4501	1.94367			LOC108334809	382.981	247.681	367.387	200.642	140.096	163.142				LOC108324537	LOC108322482	LOC108334809			LOC108331194	LOC108325547	LOC108346417			LOC108329873	LOC108327120
						LOC108324550	0.363304	0.121646	0	1.98206	4.02287	0.176077			LOC108322487	49.0326	44.5637	45.1843	14.9839	17.3283	18.6931			LOC108334993	0.920211	1.09652	1.38289	0.361894	0.233876	0.733958				LOC108324550	LOC108322487	LOC108334993			LOC108331196	LOC108325555	LOC108346436			LOC108329882	LOC108327121
						LOC108324605	2.06478	0.942754	0.969033	0	0	0			LOC108322513	7.46206	12.3221	8.67747	19.311	21.9186	18.3356			LOC108335052	9.9105	4.65445	12.5694	1.86182	1.14393	1.75117				LOC108324605	LOC108322513	LOC108335052			LOC108331201	LOC108325558	LOC108346482			LOC108329895	LOC108327127
						LOC108324611	0	0	0	2.79909	1.91979	3.60553			LOC108322565	0.591239	0.967333	0.582704	1.34211	1.66531	1.24755			LOC108335068	2410.59	2327.47	2198.1	6271.72	5144.67	5097.84				LOC108324611	LOC108322565	LOC108335068			LOC108331208	LOC108325570	LOC108346612			LOC108329915	LOC108327142
						LOC108324633	15.3912	22.9834	23.9035	1.04276	1.69348	1.02041			LOC108322566	65.4953	66.7721	40.8116	21.8451	22.6904	31.0865			LOC108335087	13.0758	5.06644	17.9959	78.3575	46.6267	27.5512				LOC108324633	LOC108322566	LOC108335087			LOC108331283	LOC108325584	LOC108346892			LOC108329970	LOC108327218
						LOC108324697	20.6674	16.9828	14.5849	5.01615	5.42679	5.72428			LOC108322570	0.126334	0.486456	0.626107	0.0420605	0.0869822	0.127955			LOC108335106	11.4176	10.7992	10.3475	33.5601	39.0393	33.1455				LOC108324697	LOC108322570	LOC108335106			LOC108331324	LOC108325589	LOC108346941			LOC108329996	LOC108327406
						LOC108324698	2.84307	2.17293	2.42494	4.18584	4.52386	6.88954			LOC108322581	1.17697	3.29539	1.69712	0.489815	0.681121	0.736483			LOC108335123	2.63293	5.46558	1.34747	7.17762	8.9791	7.1353				LOC108324698	LOC108322581	LOC108335123			LOC108331362	LOC108325591	LOC108346992			LOC108330020	LOC108327407
						LOC108324723	3.50868	14.7297	17.7841	1.90021	0.848072	2.57651			LOC108322582	405.384	222.111	296.22	135.091	127.358	132.866			LOC108335125	8.04014	7.55935	7.69913	14.1265	38.4226	22.3179				LOC108324723	LOC108322582	LOC108335125			LOC108331377	LOC108325601	LOC108347001			LOC108330089	LOC108327472
						LOC108324724	4.69777	46.7638	24.6454	2.38858	1.54888	3.6921			LOC108322606	23.0382	28.0853	25.3769	4.81346	5.31531	4.33729			LOC108335166	3.6713	1.31196	3.19974	1.01822	1.25339	1.25378				LOC108324724	LOC108322606	LOC108335166			LOC108331381	LOC108325617	LOC108347033			LOC108330108	LOC108327528
						LOC108324725	97.9406	81.6009	37.542	179.515	202.861	176.685			LOC108322619	0.0881406	0.172155	0.0910048	1.5406	3.26187	1.93422			LOC108335200	3.26791	4.83646	2.99131	5.30666	9.46288	9.15132				LOC108324725	LOC108322619	LOC108335200			LOC108331502	LOC108325627	LOC108347045			LOC108330423	LOC108327562
						LOC108324781	0.899744	2.89495	3.4111	0.489283	0.646427	0.806265			LOC108322633	2.32033	1.1756	1.73375	0.431997	0.367862	0.334993			LOC108335212	0.311328	1.55293	0.200512	2.96143	6.40917	6.98383				LOC108324781	LOC108322633	LOC108335212			LOC108331523	LOC108325629	LOC108347062			LOC108330532	LOC108327573
						LOC108324785	1.0042	2.94209	3.40859	0.330605	0.530064	0.365018			LOC108322634	1665.77	1823.74	1607.4	4014.41	3577.24	3624.16			LOC108335223	13.566	8.80683	12.3349	5.60481	4.47208	4.96753				LOC108324785	LOC108322634	LOC108335223			LOC108331532	LOC108325640	LOC108347109			LOC108330537	LOC108327647
						LOC108324787	1.86563	4.77456	4.14696	1.37483	0.992429	1.07504			LOC108322645	27.4283	21.017	52.8814	10.0537	14.0274	13.5785			LOC108335226	0.834169	1.27017	1.01795	2.25322	3.01275	2.12731				LOC108324787	LOC108322645	LOC108335226			LOC108331555	LOC108325644	LOC108347139			LOC108330571	LOC108327678
						LOC108324796	0.322162	1.19856	1.29356	3.23238	1.57875	2.71794			LOC108322654	13.8017	10.2381	8.49602	2.42826	1.86704	3.03062			LOC108335284	2.00405	2.09015	1.79918	0.752312	0.750118	0.871867				LOC108324796	LOC108322654	LOC108335284			LOC108331559	LOC108325651	LOC108347153			LOC108330583	LOC108327698
						LOC108324797	2.30339	3.29647	3.18378	9.71496	9.69183	8.40264			LOC108322659	0.916018	0.43816	0.202668	3.75769	6.75738	7.56576			LOC108335287	1.79572	2.33984	2.70646	0.74584	1.27417	1.21669				LOC108324797	LOC108322659	LOC108335287			LOC108331593	LOC108325656	LOC108347163			LOC108330588	LOC108327716
						LOC108324801	0.290991	0.947265	1.26855	0	0.0303404	0.104467			LOC108322660	354.344	186.138	276.255	76.9122	86.5834	72.2694			LOC108335321	0.342939	0.577331	0.312901	0.189659	0.137276	0.0576971				LOC108324801	LOC108322660	LOC108335321			LOC108331611	LOC108325674	LOC108347187			LOC108330595	LOC108327730
						LOC108324860	25.0696	21.0451	20.7959	40.4779	47.4859	35.6253			LOC108322666	0.200716	0.504047	0.0690796	1.16944	1.72744	1.18587			LOC108335330	5.74607	6.29041	3.36236	9.40404	12.655	12.502				LOC108324860	LOC108322666	LOC108335330			LOC108331627	LOC108325697	LOC108347209			LOC108330597	LOC108327749
						LOC108324879	34.7102	31.6627	22.3605	10.5344	15.2419	7.06927			LOC108322676	65.6113	45.9035	65.0737	17.3515	16.9218	18.6411			LOC108335338	1.33674	2.12157	1.98276	4.91951	3.30783	3.48932				LOC108324879	LOC108322676	LOC108335338			LOC108331667	LOC108325739	LOC108347227			LOC108330645	LOC108327763
						LOC108324883	6.60989	3.2339	9.78516	2.69708	3.42705	2.16981			LOC108322686	0.0448834	0	0	0.298863	0.193142	0.26518			LOC108335361	20.8379	6.64011	23.1618	5.88961	9.79165	7.80702				LOC108324883	LOC108322686	LOC108335361			LOC108331669	LOC108325749	LOC108347279			LOC108330673	LOC108327828
						LOC108324885	29.4613	47.1868	38.4824	77.4633	43.5011	88.1322			LOC108322691	0.975949	3.35378	3.76548	0.171013	0.972563	0.910435			LOC108335370	0.0420945	0.0839886	0	0.297983	0.539207	1.0576				LOC108324885	LOC108322691	LOC108335370			LOC108331682	LOC108325753	LOC108347307			LOC108330691	LOC108327833
						LOC108324891	16.9341	20.8512	15.3787	7.26214	5.67285	7.94243			LOC108322705	3.11462	3.56773	6.51629	1.43264	1.1992	0.968513			LOC108335392	2.59188	1.66224	3.02066	0.851855	0.880829	0.797378				LOC108324891	LOC108322705	LOC108335392			LOC108331689	LOC108325761	LOC108347369			LOC108330717	LOC108327852
						LOC108324910	90.0506	22.307	83.5627	10.2123	17.5974	14.4643			LOC108322708	0.100635	0.196559	0.311715	0	0	0.0283128			LOC108335399	16.1516	14.2928	21.3854	4.54472	5.10122	5.91233				LOC108324910	LOC108322708	LOC108335399			LOC108331701	LOC108325810	LOC108347400			LOC108330730	LOC108327856
						LOC108324922	1.03739	2.38804	4.06126	0.406585	0.324493	0.34915			LOC108322709	1.09736	1.90968	0.655961	0.0721081	0.173975	0.463102			LOC108335438	2.06997	2.00246	1.99303	2.6642	3.96005	9.45574				LOC108324922	LOC108322709	LOC108335438			LOC108331725	LOC108325812	LOC108347435			LOC108330745	LOC108327882
						LOC108324959	9.46662	30.3321	11.9098	4.90127	6.08401	6.23305			LOC108322727	1.60525	1.756	0.885209	2.64183	3.37536	2.64816			LOC108335484	0.123078	0.196455	0.105691	0.871254	0.563055	0.353399				LOC108324959	LOC108322727	LOC108335484			LOC108331766	LOC108325943	LOC108347497			LOC108330749	LOC108327896
						LOC108324969	1.65912	2.64743	1.12418	4.2917	5.59512	2.42905			LOC108322730	12.7496	19.8728	12.9622	0.81317	0.924911	0.618448			LOC108335512	0.813565	1.66597	0.294164	2.04601	3.72189	3.72689				LOC108324969	LOC108322730	LOC108335512			LOC108331780	LOC108325944	LOC108347557			LOC108330766	LOC108327903
						LOC108324988	3.76044	3.18665	4.26611	1.52842	0.653476	1.72501			LOC108322737	20.7484	13.4827	19.2517	7.46255	7.30665	8.30407			LOC108335557	66.5615	48.7286	77.3494	22.3431	8.71097	17.0856				LOC108324988	LOC108322737	LOC108335557			LOC108331788	LOC108325954	LOC108347691			LOC108330791	LOC108327915
						LOC108324993	115.343	124.922	117.624	239.898	256.403	244.479			LOC108322738	0	0.224763	0	0.558718	1.09767	0.679883			LOC108335560	1.4737	1.87116	0.805335	6.28303	9.43864	4.80854				LOC108324993	LOC108322738	LOC108335560			LOC108331892	LOC108326046	LOC108347920			LOC108330901	LOC108327929
						LOC108324997	21.2263	14.9161	11.046	28.9718	38.3346	42.3277			LOC108322740	7.76517	5.76373	4.79171	12.3962	14.0187	13.1592			LOC108335672	2.10974	0.728556	1.67235	2.51304	9.35466	8.22755				LOC108324997	LOC108322740	LOC108335672			LOC108331913	LOC108326074	LOC108347960			LOC108330969	LOC108327953
						LOC108325017	0.561172	0.313164	0.24142	1.0997	2.76465	0.774372			LOC108322787	2.33655	2.45882	1.30963	3.72287	4.36658	4.56402			LOC108335727	124.666	81.3374	122.905	54.9998	49.6242	70.6835				LOC108325017	LOC108322787	LOC108335727			LOC108331915	LOC108326082				LOC108330995	LOC108327958
						LOC108325020	34.5592	1.52775	23.7678	205.345	276.567	274.161			LOC108322791	4.21199	3.26779	4.29583	0.983325	1.23781	1.73416			LOC108335849	0.940748	1.15079	0.577041	1.71442	2.15187	1.8189				LOC108325020	LOC108322791	LOC108335849			LOC108331919	LOC108326088				LOC108331002	LOC108327961
						LOC108325022	2.69464	1.65603	0.774791	4.55598	13.9875	1.9011			LOC108322804	0.548136	0.393286	1.0241	5.12716	5.12184	3.9655			LOC108335925	0.748885	0.290539	0.964644	1.47258	2.09366	2.65056				LOC108325022	LOC108322804	LOC108335925			LOC108331947	LOC108326144				LOC108331012	LOC108327972
						LOC108325023	0.172612	0.433471	0.148518	1.02831	1.43081	0.790096			LOC108322809	0.98236	0.89707	1.38311	0.297327	0.15372	0.150752			LOC108335926	0.97511	0.648525	0.806351	0.191742	0.16522	0.421279				LOC108325023	LOC108322809	LOC108335926			LOC108332002	LOC108326162				LOC108331038	LOC108327986
						LOC108325084	18.2554	19.2303	7.73004	29.5679	40.6613	24.8941			LOC108322813	0.677837	1.35546	0.660982	1.47315	2.07422	2.09774			LOC108335963	3.08493	3.96846	2.64915	5.24397	8.07159	7.33303				LOC108325084	LOC108322813	LOC108335963			LOC108332014	LOC108326180				LOC108331039	LOC108327987
						LOC108325102	152.62	152.345	157.038	61.8831	55.4274	52.4909			LOC108322848	6.28498	1.99676	6.7248	36.4974	35.0431	25.3154			LOC108335986	2.1813	1.89532	2.59827	6.47536	16.0308	8.46049				LOC108325102	LOC108322848	LOC108335986			LOC108332039	LOC108326206				LOC108331042	LOC108327993
						LOC108325105	40.5907	26.2634	31.4323	86.1344	82.2044	90.5			LOC108322854	8.49268	18.997	10.5711	2.82749	4.75094	4.30083			LOC108335989	0.705941	1.2073	0.216507	2.58788	2.51442	2.66949				LOC108325105	LOC108322854	LOC108335989			LOC108332042	LOC108326221				LOC108331065	LOC108328010
						LOC108325111	33.4494	16.9489	27.8741	11.3715	10.3701	9.40572			LOC108322856	15.3307	14.7295	15.8289	32.2759	28.2625	26.2689			LOC108336016	0.988323	1.21796	1.6475	2.41782	3.40433	3.18212				LOC108325111	LOC108322856	LOC108336016			LOC108332059	LOC108326227				LOC108331082	LOC108328016
						LOC108325121	2.94136	3.04149	4.28745	7.1881	11.4465	5.03134			LOC108322862	9.40783	9.55174	16.325	3.3595	4.04837	4.02145			LOC108336040	0.14266	4.76771	0.306268	0.189351	0.130528	0.128008				LOC108325121	LOC108322862	LOC108336040			LOC108332118	LOC108326230				LOC108331098	LOC108328028
						LOC108325157	23.3912	11.9074	20.2242	3.32721	4.03311	2.64214			LOC108322868	0.401331	0.271341	0.239061	0.462516	0.704087	1.27677			LOC108336074	3.35724	5.38984	2.99755	7.84972	10.9036	7.90017				LOC108325157	LOC108322868	LOC108336074			LOC108332129	LOC108326273				LOC108331118	LOC108328042
						LOC108325174	1.30749	1.09447	1.31141	2.53002	3.08488	2.17262			LOC108322880	181.815	205.282	199.82	77.2526	82.3292	82.4518			LOC108336076	6.42021	6.46534	7.28169	3.45684	3.04795	3.07063				LOC108325174	LOC108322880	LOC108336076			LOC108332157	LOC108326286				LOC108331132	LOC108328064
						LOC108325175	39.0083	59.0014	43.9901	17.236	16.8784	15.7092			LOC108322885	7.27757	8.14295	10.7236	1.46107	1.73108	2.5002			LOC108336077	1.22161	3.16863	1.16894	3.86057	3.95995	4.07142				LOC108325175	LOC108322885	LOC108336077			LOC108332187	LOC108326377				LOC108331170	LOC108328087
						LOC108325184	33.0256	33.2784	32.5547	13.0121	13.7998	10.872			LOC108322896	19.096	11.7207	7.43412	45.8113	56.7748	49.8179			LOC108336118	0	0	0.206409	1.20523	2.27253	1.29406				LOC108325184	LOC108322896	LOC108336118			LOC108332205	LOC108326426				LOC108331193	LOC108328101
						LOC108325191	15.9797	16.8384	19.8473	6.41031	7.0566	5.54274			LOC108322907	81.2198	59.5299	88.974	135.258	153.939	156.524			LOC108336193	0.657341	0.779842	0.350896	0.833184	1.44671	1.6579				LOC108325191	LOC108322907	LOC108336193			LOC108332267	LOC108326459				LOC108331213	LOC108328104
						LOC108325193	45.4985	54.6886	55.7704	103.714	126.745	124.083			LOC108322914	0.83833	1.10579	1.23278	0.422889	0.393546	0.343066			LOC108336235	0.720225	0.479007	0.471227	0.880081	1.91417	2.27728				LOC108325193	LOC108322914	LOC108336235			LOC108332272	LOC108326474				LOC108331272	LOC108328126
						LOC108325201	1.03492	1.32495	1.31998	3.3213	3.02775	2.65543			LOC108322930	19.8262	26.0963	51.7951	9.74798	14.2793	12.0973			LOC108336244	1.07937	1.2114	0.791722	0.397955	0.473214	0.706207				LOC108325201	LOC108322930	LOC108336244			LOC108332279	LOC108326509				LOC108331293	LOC108328152
						LOC108325216	13.2725	7.89163	8.2452	67.7784	119.24	27.9821			LOC108322952	1.97194	2.10919	3.99124	0.325655	0.619586	0.607626			LOC108336256	40.5923	45.1278	27.5376	104.129	88.818	75.6785				LOC108325216	LOC108322952	LOC108336256			LOC108332284	LOC108326545				LOC108331299	LOC108328163
						LOC108325219	21.2019	13.5253	18.2071	7.17492	9.9286	5.73075			LOC108322979	0.32738	0.632406	0.364019	0.817464	1.51715	1.0415			LOC108336290	1.11118	2.17884	0.658076	3.08534	4.80294	4.50394				LOC108325219	LOC108322979	LOC108336290			LOC108332310	LOC108326560				LOC108331300	LOC108328177
						LOC108325222	152.5	79.0095	101.191	37.5637	60.8957	37.8353			LOC108322991	1.43474	0.667218	0	310.486	283.317	701.885			LOC108336309	10.161	5.18667	15.6625	3.95608	5.29923	3.99648				LOC108325222	LOC108322991	LOC108336309			LOC108332326	LOC108326649				LOC108331301	LOC108328180
						LOC108325226	1.32965	1.62114	1.9996	0.679735	0.596742	0.723806			LOC108322995	0	0	0	0.201673	0.729862	0.61352			LOC108336445	113.023	151.433	60.1189	226.689	294.706	256.787				LOC108325226	LOC108322995	LOC108336445			LOC108332350	LOC108326668				LOC108331323	LOC108328192
						LOC108325231	19.9154	22.0037	11.9396	39.4805	55.2114	32.0872			LOC108323013	18.4203	22.8356	18.2953	7.22843	8.12048	7.87923			LOC108336475	0.163811	0.108947	0.0781505	0.531484	0.666135	0.179651				LOC108325231	LOC108323013	LOC108336475			LOC108332352	LOC108326676				LOC108331343	LOC108328202
						LOC108325232	37.5325	22.6467	32.9708	10.899	6.03477	9.09066			LOC108323022	1652.87	1559.1	1252.47	183.343	207.816	197.366			LOC108336559	0.29951	0.099599	0.171467	1.14844	3.01444	0.627082				LOC108325232	LOC108323022	LOC108336559			LOC108332413	LOC108326691				LOC108331410	LOC108328235
						LOC108325241	2.87163	6.78211	13.0775	1.54351	3.51275	1.86395			LOC108323024	1.61331	0.818468	1.06002	2.92977	3.40809	2.39325			LOC108336575	0.76968	0.460708	0.512239	0.868353	1.58451	1.34673				LOC108325241	LOC108323024	LOC108336575			LOC108332441	LOC108326764				LOC108331449	LOC108328236
						LOC108325249	2.02259	11.6179	20.523	1.37768	2.09432	1.57742			LOC108323025	10.7304	8.98218	6.7875	2.62002	2.8588	3.46416			LOC108336692	0.492553	0.421182	0.574036	0.0311315	0	0.189414				LOC108325249	LOC108323025	LOC108336692			LOC108332461	LOC108326765				LOC108331547	LOC108328247
						LOC108325252	82.5186	46.2177	68.9678	32.0172	26.3292	29.773			LOC108323048	13.9535	8.18382	24.0747	5.08109	5.92546	5.50115			LOC108336702	1.05298	1.0833	0.918364	0.655132	0.346234	0.472418				LOC108325252	LOC108323048	LOC108336702			LOC108332470	LOC108326795				LOC108331597	LOC108328279
						LOC108325255	16.0797	32.4237	33.4258	12.7723	14.2173	8.54355			LOC108323053	0.155642	0.260569	0.120525	0.7125	0.770221	1.08377			LOC108336703	0.279056	0.440786	0.339485	0.987705	1.0213	0.918119				LOC108325255	LOC108323053	LOC108336703			LOC108332484	LOC108326797				LOC108331683	LOC108328300
						LOC108325274	15.1381	12.5389	12.6242	4.08262	5.56298	3.8907			LOC108323056	1.29283	2.07423	6.22927	0.179344	0.278166	0.22733			LOC108336900	0.184878	0.184437	0.0680407	0.584255	0.918273	0.355479				LOC108325274	LOC108323056	LOC108336900			LOC108332531	LOC108326840				LOC108331706	LOC108328307
						LOC108325275	2.46926	3.48323	1.88852	12.4306	18.7087	13.8881			LOC108323061	4.89384	2.27171	3.67481	1.43182	2.00381	1.28922			LOC108336959	0.0936659	0.0700821	0	1.05674	1.82113	0.861473				LOC108325275	LOC108323061	LOC108336959			LOC108332600	LOC108326866				LOC108331737	LOC108328319
						LOC108325297	0.981326	1.39014	1.09115	1.63312	2.19592	2.60159			LOC108323066	7.33226	5.55802	3.28056	10.1375	12.3404	13.0992			LOC108336981	0.900344	1.08245	0.911932	2.57389	2.93603	1.55361				LOC108325297	LOC108323066	LOC108336981			LOC108332672	LOC108326878				LOC108331756	LOC108328334
						LOC108325300	7.60213	3.45452	8.91441	2.29847	2.85351	0.921101			LOC108323085	2.20885	3.08164	0.94266	12.4772	18.554	16.2072			LOC108337058	5.25334	6.97762	4.85222	13.1077	14.9228	14.0866				LOC108325300	LOC108323085	LOC108337058			LOC108332782	LOC108326916				LOC108331777	LOC108328351
						LOC108325311	1.96273	2.01321	1.42712	0.520059	0.985758	0.357276			LOC108323108	0.641023	0.852791	0.969142	1.55299	1.94077	1.38158			LOC108337061	3.58578	2.84854	4.67589	5.75827	8.93118	9.35461				LOC108325311	LOC108323108	LOC108337061			LOC108332830	LOC108326934				LOC108331828	LOC108328353
						LOC108325326	5.25506	10.7254	5.73065	24.3266	5.04213	25.3735			LOC108323109	2.48038	2.35578	2.21623	0.794037	1.47788	0.885714			LOC108337143	13.3906	8.49703	13.4972	27.7768	41.9375	40.931				LOC108325326	LOC108323109	LOC108337143			LOC108332855	LOC108326940				LOC108331854	LOC108328366
						LOC108325334	1.84917	4.26533	14.5103	0.347877	0.154244	0.23235			LOC108323112	5.52882	4.6162	7.02583	12.3069	13.0793	12.0251			LOC108337167	1.05256	1.18131	0.858678	2.02573	2.60022	2.29031				LOC108325334	LOC108323112	LOC108337167			LOC108332890	LOC108326954				LOC108331862	LOC108328367
						LOC108325347	4.52716	9.19534	5.7741	2.37969	1.74928	2.41997			LOC108323124	28.0326	30.5986	30.9718	13.0582	13.251	13.0625			LOC108337190	0.516038	1.06639	0.791324	1.4351	1.85489	2.28212				LOC108325347	LOC108323124	LOC108337190			LOC108332927	LOC108326989				LOC108331897	LOC108328373
						LOC108325354	0	0	0	0.640371	0.0304212	0.497539			LOC108323130	8.95868	10.0293	8.64818	22.0363	23.6947	22.3767			LOC108337303	0.342396	0.867089	0.474969	1.11867	1.47	1.15802				LOC108325354	LOC108323130	LOC108337303			LOC108332972	LOC108326995				LOC108331924	LOC108328401
						LOC108325368	16.0914	6.58126	11.4974	0.431638	1.20571	0.24711			LOC108323138	0.419165	0.159488	0.0393442	1.01493	1.18064	0.739735			LOC108337311	0	0.0440697	0.0379347	0.390887	0.404182	1.03059				LOC108325368	LOC108323138	LOC108337311			LOC108332989	LOC108327023				LOC108331926	LOC108328409
						LOC108325373	32.3711	31.9291	18.4518	1.04249	0.693336	1.19363			LOC108323142	2.52023	1.22137	1.23258	3.3121	4.28093	3.02277			LOC108337322	1.84332	0.760936	1.47376	0.506199	0.290786	0.399243				LOC108325373	LOC108323142	LOC108337322			LOC108333010	LOC108327026				LOC108331948	LOC108328410
						LOC108325374	0.318692	0.133385	0.383889	0.849354	0.797488	1.0297			LOC108323143	2.48938	1.30238	0.785363	5.7843	11.8133	12.4607			LOC108337323	11.5789	22.4162	15.0819	3.3623	4.5443	4.88613				LOC108325374	LOC108323143	LOC108337323			LOC108333063	LOC108327038				LOC108331995	LOC108328424
						LOC108325386	5.02301	8.9915	13.1651	2.54412	1.8129	4.93127			LOC108323144	0.633236	3.57797	3.26907	0.263531	0.567696	0.334042			LOC108337376	13.0427	20.3966	10.3786	6.50572	6.81915	6.86826				LOC108325386	LOC108323144	LOC108337376			LOC108333095	LOC108327068				LOC108332063	LOC108328431
						LOC108325394	3.37296	3.56187	3.37541	7.61451	9.10592	5.2814			LOC108323148	1.17447	2.39369	1.3708	0.382518	0.615266	0.646488			LOC108337389	1.53856	1.58141	2.20204	7.83845	18.8976	11.2117				LOC108325394	LOC108323148	LOC108337389			LOC108333100	LOC108327087				LOC108332072	LOC108328436
						LOC108325418	15.0494	11.2497	13.6841	21.0883	28.6513	24.3126			LOC108323155	0.485458	1.55774	1.67078	0.291822	0.162479	0.0455265			LOC108337400	5.06893	10.048	7.06637	1.98052	3.07183	1.77208				LOC108325418	LOC108323155	LOC108337400			LOC108333104	LOC108327115				LOC108332075	LOC108328452
						LOC108325422	4.63	7.83211	2.58941	8.80099	12.6722	8.3369			LOC108323160	3.43322	2.46333	2.48135	6.16419	9.03314	7.4513			LOC108337442	0.738148	0.883668	0.792345	2.05745	2.39758	3.57662				LOC108325422	LOC108323160	LOC108337442			LOC108333110	LOC108327124				LOC108332081	LOC108328456
						LOC108325424	33.5398	29.59	27.0859	10.7998	13.8431	15.7943			LOC108323175	0.0637941	0.0178003	0.0439114	0.24779	0.43923	0.556387			LOC108337454	0.144315	0.460708	0	0.791733	1.08275	0.854656				LOC108325424	LOC108323175	LOC108337454			LOC108333114	LOC108327136				LOC108332082	LOC108328463
						LOC108325426	1.65791	3.82492	1.79529	0.684652	0.986586	0.881906			LOC108323176	4.53072	2.11679	5.80936	20.697	50.8362	28.7782			LOC108337455	2.58224	3.0913	1.12579	9.98336	14.0668	18.7501				LOC108325426	LOC108323176	LOC108337455			LOC108333141	LOC108327318				LOC108332146	LOC108328471
						LOC108325428	17.1958	23.2699	15.3722	6.3046	8.71262	5.94653			LOC108323179	4.5885	2.73423	5.0588	1.74774	1.67332	2.03487			LOC108337497	22.2149	18.3472	24.68	4.24294	4.47055	7.10739				LOC108325428	LOC108323179	LOC108337497			LOC108333191	LOC108327334				LOC108332184	LOC108328487
						LOC108325450	0.12043	1.0585	0.186515	2.20896	2.31671	2.04284			LOC108323194	0.317031	0.4423	0.272777	3.29843	5.41151	3.12179			LOC108337506	14.6947	21.0544	17.9676	7.49131	8.18874	6.94544				LOC108325450	LOC108323194	LOC108337506			LOC108333195	LOC108327391				LOC108332191	LOC108328492
						LOC108325459	24.9746	49.0411	81.5941	17.9405	16.6145	11.7436			LOC108323206	5.03038	6.88437	5.88086	1.86086	2.38229	3.23488			LOC108337532	664.993	1052.46	655.588	261.611	306.799	367.911				LOC108325459	LOC108323206	LOC108337532			LOC108333205	LOC108327439				LOC108332217	LOC108328518
						LOC108325477	9.29687	10.4168	7.19923	17.0344	21.1741	18.1874			LOC108323217	0.55381	1.43955	2.04646	0.448822	0.627145	0.602739			LOC108337541	0.149364	1.19207	0.128265	2.7755	3.48488	2.68048				LOC108325477	LOC108323217	LOC108337541			LOC108333208	LOC108327451				LOC108332222	LOC108328530
						LOC108325482	1.45379	2.70431	5.33701	0.5318	0.985276	0.456677			LOC108323219	14.4174	19.9088	17.7425	7.28875	7.90803	6.79131			LOC108337544	2.94179	1.12876	2.68169	1.24147	0.78678	0.771592				LOC108325482	LOC108323219	LOC108337544			LOC108333234	LOC108327508				LOC108332277	LOC108328580
						LOC108325490	19.2637	10.2559	12.4215	23.8129	47.6509	24.0261			LOC108323235	40.8479	44.2985	27.0639	88.7826	69.599	65.8477			LOC108337555	8.70302	20.6999	4.92165	24.5117	29.084	19.8563				LOC108325490	LOC108323235	LOC108337555			LOC108333245	LOC108327549				LOC108332319	LOC108328583
						LOC108325495	0.287843	0.585158	0.424566	1.39245	2.54674	0.763952			LOC108323236	14.0961	11.9333	10.225	35.0317	24.8133	27.1317			LOC108337574	1.32488	1.41613	1.82849	0.334954	0.562812	0.297203				LOC108325495	LOC108323236	LOC108337574			LOC108333252	LOC108327580				LOC108332325	LOC108328622
						LOC108325503	1.5806	4.26996	4.37662	0.6758	1.01129	0.667386			LOC108323242	0.468364	0.156823	0.169254	2.24154	4.83711	5.19834			LOC108337591	0.562226	0.701108	0.0402337	1.28519	3.81523	1.34529				LOC108325503	LOC108323242	LOC108337591			LOC108333256	LOC108327619				LOC108332333	LOC108328623
						LOC108325518	0.783052	0.801139	0.449165	1.14577	1.30633	2.24895			LOC108323246	4.38695	2.86047	1.71645	0.614972	0.993576	0.272831			LOC108337627	8.02412	12.4906	8.01926	3.73375	4.05062	3.91036				LOC108325518	LOC108323246	LOC108337627			LOC108333287	LOC108327633				LOC108332358	LOC108328626
						LOC108325523	437.985	517.338	411.436	46.3558	56.6592	55.6715			LOC108323257	2.35895	2.37874	2.77546	4.78528	5.13689	5.24147			LOC108337635	2.63788	2.12099	1.55524	6.37538	5.11528	3.60343				LOC108325523	LOC108323257	LOC108337635			LOC108333314	LOC108327688				LOC108332377	LOC108328662
						LOC108325539	0.416148	0.223939	0.122763	0.643083	1.11574	0.744324			LOC108323286	12.6279	8.38354	17.3094	121.838	145.532	134.086			LOC108337638	14.3963	8.0881	13.1435	3.82163	2.3571	5.09912				LOC108325539	LOC108323286	LOC108337638			LOC108333325	LOC108327699				LOC108332403	LOC108328680
						LOC108325541	4.25869	8.94342	1.46569	12.5798	24.4687	7.72488			LOC108323287	568.17	546.912	412.411	199.7	250.885	247.061			LOC108337662	0.613474	0.535512	0.0658518	3.12133	3.85896	4.33494				LOC108325541	LOC108323287	LOC108337662			LOC108333328	LOC108327709				LOC108332412	LOC108328706
						LOC108325554	2.50252	1.85123	3.06455	0.602173	1.25609	0.752159			LOC108323295	1.88873	0.743078	1.56008	5.18775	5.3642	4.2404			LOC108337672	2.83531	3.4941	1.90964	4.82094	6.56177	6.58476				LOC108325554	LOC108323295	LOC108337672			LOC108333329	LOC108327710				LOC108332472	LOC108328712
						LOC108325558	0.0821297	0.0343746	0	0.772538	1.84968	0.0331704			LOC108323298	9.93798	8.8877	6.40211	0.282793	0.584822	0.215075			LOC108337677	37.3872	15.3684	45.5244	18.006	13.0046	17.348				LOC108325558	LOC108323298	LOC108337677			LOC108333347	LOC108327713				LOC108332506	LOC108328725
						LOC108325570	6.71244	13.7081	5.91488	29.9912	25.087	36.2247			LOC108323310	5.26908	3.78942	4.63575	10.9331	18.2349	14.0307			LOC108337700	1.27794	1.1999	1.29108	0.332588	0.20634	0.269809				LOC108325570	LOC108323310	LOC108337700			LOC108333355	LOC108327727				LOC108332520	LOC108328764
						LOC108325575	64.4601	32.487	45.9819	20.9804	20.0234	13.7527			LOC108323311	0.246622	0.247731	0.101855	2.75063	3.39605	3.16397			LOC108337706	22.8208	23.2508	24.1457	3.86679	5.57341	5.70346				LOC108325575	LOC108323311	LOC108337706			LOC108333395	LOC108327728				LOC108332538	LOC108328772
						LOC108325580	0.201191	1.44354	1.15734	0.0811056	0.215766	0.139297			LOC108323313	0.236058	0.215563	0.110786	0.553711	1.32978	0.869406			LOC108337732	4.92836	0.560122	6.32148	0.276008	1.48406	1.2315				LOC108325580	LOC108323313	LOC108337732			LOC108333415	LOC108327767				LOC108332555	LOC108328786
						LOC108325591	0.246472	0.257896	0.0636204	1.10124	2.13941	0.746587			LOC108323314	0	0.257548	0.105891	1.53652	0.529594	0.779057			LOC108337741	0.446228	0.400649	1.03462	1.77683	2.24554	1.8018				LOC108325591	LOC108323314	LOC108337741			LOC108333438	LOC108327781				LOC108332556	LOC108328799
						LOC108325608	6.14314	11.713	15.3636	1.21989	0.640519	0.330811			LOC108323339	0.0277324	0.139285	0.0286335	0.761722	1.12178	1.31078			LOC108337756	295.962	149.82	314.75	121.768	104.442	137.908				LOC108325608	LOC108323339	LOC108337756			LOC108333443	LOC108327797				LOC108332557	LOC108328815
						LOC108325627	2.66891	2.04395	1.93481	4.1663	5.75498	4.08232			LOC108323340	2.02111	0.871549	2.40297	0.45879	0.790658	0.568623			LOC108337763	2.21286	4.49694	2.46331	0.652692	1.27479	0.661863				LOC108325627	LOC108323340	LOC108337763			LOC108333471	LOC108327814				LOC108332572	LOC108328849
						LOC108325630	0.0787786	1.08807	2.60283	0.148203	0.0369626	0			LOC108323344	10.7657	7.42016	2.41411	51.8816	68.086	58.9647			LOC108337777	7.96653	8.2012	7.20506	4.12458	3.10172	3.26999				LOC108325630	LOC108323344	LOC108337777			LOC108333486	LOC108327817				LOC108332612	LOC108328904
						LOC108325631	2.82338	10.2201	4.13632	2.15332	1.50373	1.38685			LOC108323345	3.23515	2.97266	3.41706	17.0229	18.53	13.3389			LOC108337797	5.54804	11.5616	4.97606	14.7278	18.5	13.054				LOC108325631	LOC108323345	LOC108337797			LOC108333521	LOC108327837				LOC108332790	LOC108328928
						LOC108325634	0.612458	1.53803	3.19342	0.115219	0.316099	0.123679			LOC108323363	1.39686	1.88884	2.1079	4.56115	4.90124	5.44147			LOC108337861	9.76696	11.4569	14.4703	3.79886	2.45505	4.6227				LOC108325634	LOC108323363	LOC108337861			LOC108333524	LOC108327841				LOC108332837	LOC108328954
						LOC108325637	3.19156	6.77793	18.9173	0.38916	0.221847	0.238705			LOC108323367	470.979	579.596	499.913	1123.71	982.047	1108.46			LOC108337899	0.172725	0.37909	0.177991	0.733621	1.16947	0.867918				LOC108325637	LOC108323367	LOC108337899			LOC108333536	LOC108327849				LOC108332870	LOC108328986
						LOC108325640	0.168352	0.38754	0	0.752196	2.56717	0.74793			LOC108323370	10.2843	16.8279	6.9479	20.4663	27.136	17.1104			LOC108337946	0.335522	0.585765	0.612267	0.964895	2.41754	1.35478				LOC108325640	LOC108323370	LOC108337946			LOC108333544	LOC108327905				LOC108332879	LOC108329070
						LOC108325642	2.61713	5.70289	6.81977	0.937811	1.48133	1.34222			LOC108323380	15.8473	35.8733	22.6641	5.443	5.15911	4.91234			LOC108337950	2.45939	1.76348	1.51798	4.42045	3.32848	4.91933				LOC108325642	LOC108323380	LOC108337950			LOC108333555	LOC108327916				LOC108332935	LOC108329138
						LOC108325675	0.359864	1.28025	4.73737	0	0	0.0726707			LOC108323382	8.38499	11.1349	7.05423	2.2402	2.53912	2.79591			LOC108337961	0.88834	0.794995	0.858208	2.3235	2.22323	1.47113				LOC108325675	LOC108323382	LOC108337961			LOC108333556	LOC108327926				LOC108332946	LOC108329162
						LOC108325713	1.3691	6.75566	7.96076	1.22004	1.55523	1.68796			LOC108323384	0.158584	0.248902	0.184205	0.824965	0.921266	0.803095			LOC108338033	11.534	15.2885	12.2597	5.29929	6.77101	7.27358				LOC108325713	LOC108323384	LOC108338033			LOC108333576	LOC108327928				LOC108332954	LOC108329194
						LOC108325719	0.999732	3.06847	6.02128	0.522433	0.364833	1.16645			LOC108323387	1.80242	0.876058	1.74092	0.483937	0.400318	0.637959			LOC108338147	7.71066	8.96165	5.72547	8.21897	18.883	21.8066				LOC108325719	LOC108323387	LOC108338147			LOC108333589	LOC108327942				LOC108332959	LOC108329298
						LOC108325736	6.21685	1.28215	5.20952	1.27125	1.52187	0.509449			LOC108323432	1.88033	5.70571	3.39751	0.293448	0.910288	1.38867			LOC108338151	132.419	162.549	148.622	34.5604	55.4973	86.5053				LOC108325736	LOC108323432	LOC108338151			LOC108333634	LOC108327968				LOC108332994	LOC108329318
						LOC108325805	0.304224	0.0926034	0.342665	0	0.0259528	0.0223399			LOC108323440	0.919149	1.02587	0.869933	2.2101	2.54896	2.34891			LOC108338197	241.546	336.231	357.609	114.565	110.47	115.747				LOC108325805	LOC108323440	LOC108338197			LOC108333660	LOC108327980				LOC108332996	LOC108329322
						LOC108325810	0.798224	4.12042	0.853597	8.26812	14.8204	8.22851			LOC108323451	5.54152	4.09297	3.41373	15.5813	16.3116	14.8963			LOC108338206	2.24339	2.01424	2.50443	0.496273	1.07762	0.654221				LOC108325810	LOC108323451	LOC108338206			LOC108333671	LOC108328000				LOC108332998	LOC108329343
						LOC108325833	17.2822	11.7455	20.0106	4.10276	4.74942	4.25443			LOC108323462	0.578886	0.0285043	0.878966	0	0.0293066	0.0287409			LOC108338292	6.41346	3.1596	4.96354	25.4676	43.5033	24.7242				LOC108325833	LOC108323462	LOC108338292			LOC108333676	LOC108328038				LOC108332999	LOC108329357
						LOC108325834	5.8723	2.43874	4.18309	1.07048	1.4951	1.06634			LOC108323472	0.961534	0.855186	0.99278	3.0512	3.67218	3.19552			LOC108338349	1.1353	2.32811	1.40823	0.669722	0.577084	0.50935				LOC108325834	LOC108323472	LOC108338349			LOC108333735	LOC108328044				LOC108333031	LOC108329393
						LOC108325838	15.0566	28.9142	27.7998	8.71982	12.633	7.63113			LOC108323478	0.511221	0.550199	0.697494	0.121573	0.267129	0.215742			LOC108338364	2.26341	3.32061	1.04806	4.24123	5.86761	5.51541				LOC108325838	LOC108323478	LOC108338364			LOC108333744	LOC108328046				LOC108333066	LOC108329403
						LOC108325869	312.528	219.853	172.283	359.492	555.376	395.178			LOC108323483	172.463	145.773	147.539	79.6748	66.1291	69.6936			LOC108338366	689.993	664.445	753.83	285.9	249.123	291.412				LOC108325869	LOC108323483	LOC108338366			LOC108333811	LOC108328075				LOC108333067	LOC108329412
						LOC108325884	5.72957	5.09587	0.0616225	0.336839	0.168018	0.385675			LOC108323484	14.6411	16.0268	16.6795	32.9849	32.138	34.4881			LOC108338383	1.24088	1.0281	0.903041	2.49377	2.80951	1.62297				LOC108325884	LOC108323484	LOC108338383			LOC108333816	LOC108328105				LOC108333072	LOC108329413
						LOC108325893	70.7697	108.459	58.9161	3.31978	3.47084	3.84291			LOC108323499	5.90949	4.83364	10.4946	1.82692	2.12156	2.08061			LOC108338429	14.9968	9.3796	14.7547	5.7709	6.48211	8.5552				LOC108325893	LOC108323499	LOC108338429			LOC108333855	LOC108328149				LOC108333092	LOC108329429
						LOC108325943	5.05828	6.64669	6.57893	15.8784	13.4121	15.1082			LOC108323512	0.692227	0.413892	0.153154	2.42811	3.48944	3.38035			LOC108338432	1255.07	1077.88	1025.24	3660.54	3132.44	2791.92				LOC108325943	LOC108323512	LOC108338432			LOC108333885	LOC108328155				LOC108333099	LOC108329482
						LOC108325944	12.8036	17.0179	17.6411	39.1006	30.037	38.4338			LOC108323513	0	0	0	0.381237	1.05121	0.644324			LOC108338484	3.84751	5.65652	2.34759	11.9158	14.6834	11.5836				LOC108325944	LOC108323513	LOC108338484			LOC108334010	LOC108328193				LOC108333152	LOC108329487
						LOC108325967	9.25678	2.36334	10.2266	1.69791	0.564622	0.560792			LOC108323527	1.95921	3.41669	2.52859	10.3278	11.5924	6.47669			LOC108338541	16.2307	13.2427	22.5444	5.38899	7.68217	6.73805				LOC108325967	LOC108323527	LOC108338541			LOC108334055	LOC108328195				LOC108333167	LOC108329506
						LOC108326005	1.24601	3.82436	3.92075	0.892979	1.22492	0.575127			LOC108323537	1.93284	1.44862	2.2277	5.33136	8.76228	4.98895			LOC108338606	4.15378	1.99326	5.23764	1.02356	1.29892	1.46256				LOC108326005	LOC108323537	LOC108338606			LOC108334084	LOC108328212				LOC108333169	LOC108329570
						LOC108326022	56.9392	208.396	600.64	7.35598	6.55004	7.77862			LOC108323541	4.95481	7.12061	5.07055	10.7298	14.1137	10.4365			LOC108338665	10.2273	8.70985	10.6034	2.24405	2.66272	2.61132				LOC108326022	LOC108323541	LOC108338665			LOC108334111	LOC108328215				LOC108333171	LOC108329614
						LOC108326037	1.91717	6.37473	10.5572	0.400746	0.499739	0.473187			LOC108323562	33.4625	33.8384	32.6173	10.3317	11.5027	12.0567			LOC108338666	9.02197	9.20199	9.27004	3.23697	4.00416	3.30259				LOC108326037	LOC108323562	LOC108338666			LOC108334142	LOC108328238				LOC108333187	LOC108329622
						LOC108326067	40.2074	23.243	34.1243	12.5481	14.1357	11.0177			LOC108323586	12.2123	17.4807	11.8526	2.54116	4.51945	4.84451			LOC108338712	257.18	195.627	272.454	142.176	102.498	129.979				LOC108326067	LOC108323586	LOC108338712			LOC108334191	LOC108328245				LOC108333221	LOC108329657
						LOC108326074	2.49057	2.84548	1.84175	7.09145	12.6963	5.49161			LOC108323587	8.74017	4.11538	9.02419	2.12179	0.313423	1.38318			LOC108338793	10.351	7.50381	8.05917	23.9971	16.6053	15.2322				LOC108326074	LOC108323587	LOC108338793			LOC108334254	LOC108328255				LOC108333222	LOC108329668
						LOC108326082	10.6716	9.58209	8.23519	23.5147	31.1859	27.2322			LOC108323589	0	0	0.448524	0.964188	3.61406	3.42208			LOC108338846	3.68282	5.9091	3.82145	1.81949	1.96562	1.92767				LOC108326082	LOC108323589	LOC108338846			LOC108334300	LOC108328266				LOC108333238	LOC108329732
						LOC108326095	0.585607	0.461365	0.391236	0.874865	1.29301	1.96168			LOC108323600	0.435029	0.728308	0.179666	1.73802	1.72225	1.76244			LOC108338861	2.94129	1.28581	2.55418	0.994266	0.907133	0.978584				LOC108326095	LOC108323600	LOC108338861			LOC108334325	LOC108328272				LOC108333298	LOC108329743
						LOC108326101	1.00188	5.00927	6.90559	0.916933	0.762292	0.721789			LOC108323609	0	0.416148	0.513297	3.58615	3.28026	0.979069			LOC108338865	9.32481	7.49716	9.14022	3.63703	4.12558	4.65146				LOC108326101	LOC108323609	LOC108338865			LOC108334372	LOC108328276				LOC108333348	LOC108329785
						LOC108326122	5.7007	4.96378	4.70284	1.58982	3.27959	1.85117			LOC108323636	172.117	370.878	92.3503	40.3377	21.7749	91.7344			LOC108338873	22.9888	30.2003	28.081	8.9961	13.0507	10.6883				LOC108326122	LOC108323636	LOC108338873			LOC108334412	LOC108328286				LOC108333371	LOC108329829
						LOC108326142	168.85	189.802	203.296	365.221	287.221	364.854			LOC108323637	6.17491	22.0409	12.7511	32.4859	25.9702	32.3524			LOC108338884	98.9335	60.0916	124.62	56.5255	34.8174	52.6396				LOC108326142	LOC108323637	LOC108338884			LOC108334477	LOC108328318				LOC108333380	LOC108329855
						LOC108326159	5.09623	2.09443	6.79917	1.47276	2.40553	1.64909			LOC108323705	22.8113	13.71	26.2827	8.93485	11.7522	9.29357			LOC108338903	1.40934	2.68415	1.35695	4.02465	4.82582	4.00456				LOC108326159	LOC108323705	LOC108338903			LOC108334496	LOC108328326				LOC108333391	LOC108329895
						LOC108326180	0.995237	1.98141	1.33307	3.36509	3.35707	3.49809			LOC108323712	6.97299	15.2287	6.54999	19.2879	18.6805	18.7182			LOC108338911	4.90942	6.71689	4.01515	11.15	13.0693	11.4955				LOC108326180	LOC108323712	LOC108338911			LOC108334598	LOC108328361				LOC108333425	LOC108329906
						LOC108326206	9.24344	9.4147	8.16465	16.3842	18.1126	15.904			LOC108323732	0.714444	3.06499	1.75194	3.93958	5.45705	3.54268			LOC108338946	0.220351	0.355104	0.189224	0.659933	0.837465	0.425859				LOC108326206	LOC108323732	LOC108338946			LOC108334639	LOC108328376				LOC108333461	LOC108329915
						LOC108326213	4.59448	16.9844	7.86973	3.39741	2.86597	2.68152			LOC108323750	14.5925	12.9599	10.8637	25.9765	24.6775	23.2248			LOC108338948	17.8334	23.7945	8.57095	62.8284	84.1024	56.4347				LOC108326213	LOC108323750	LOC108338948			LOC108334654	LOC108328393				LOC108333464	LOC108330089
						LOC108326217	67.9217	72.3931	61.1419	29.1106	28.2035	26.3204			LOC108323754	71.3567	55.1841	93.3365	16.3409	22.1562	21.0807			LOC108338952	5.37839	6.39852	5.58187	11.198	18.7103	14.4522				LOC108326217	LOC108323754	LOC108338952			LOC108334667	LOC108328470				LOC108333466	LOC108330108
						LOC108326222	0.585047	1.63244	2.47376	0.183438	0.26143	0.652605			LOC108323759	0.369568	0.0386697	0.66776	0.0384503	0.0198791	0.0779813			LOC108339001	9.55963	20.4577	8.20923	27.5418	30.5326	23.9229				LOC108326222	LOC108323759	LOC108339001			LOC108334683	LOC108328473				LOC108333474	LOC108330173
						LOC108326227	93.0853	143.932	87.5199	661.833	241.446	825.591			LOC108323762	0.876326	0.773567	0.740293	1.83011	2.09805	1.43894			LOC108339023	29.8401	35.6383	39.6333	14.9671	7.32007	13.1777				LOC108326227	LOC108323762	LOC108339023			LOC108334693	LOC108328475				LOC108333475	LOC108330192
						LOC108326230	1.84516	2.30456	1.33056	3.14064	4.91961	2.99271			LOC108323772	81.7193	86.3866	80.3133	208.803	175.578	188.138			LOC108339035	20.6421	23.0607	20.2899	55.8026	44.9014	37.8861				LOC108326230	LOC108323772	LOC108339035			LOC108334724	LOC108328488				LOC108333485	LOC108330268
						LOC108326284	6.51297	3.09431	3.90754	0.786485	2.43643	1.17304			LOC108323777	394.024	374.508	374.564	844.863	684.426	676.165			LOC108339045	1.09173	1.26339	1.53751	9.15794	4.71474	0.744498				LOC108326284	LOC108323777	LOC108339045			LOC108334743	LOC108328494				LOC108333489	LOC108330423
						LOC108326291	5.29996	9.57542	7.84346	2.65883	2.32094	1.99784			LOC108323779	1.39309	1.34833	2.20249	0.61599	0.861744	0.698133			LOC108339054	62.8301	51.1836	81.5743	31.2054	23.2432	28.6858				LOC108326291	LOC108323779	LOC108339054			LOC108334761	LOC108328509				LOC108333511	LOC108330571
						LOC108326292	4.51165	7.17556	8.2917	2.29165	2.54022	2.1137			LOC108323804	35.6295	32.1705	32.5506	13.6338	14.3846	15.0361			LOC108339059	0	0	0	0.987538	5.38733	0.0172658				LOC108326292	LOC108323804	LOC108339059			LOC108334774	LOC108328514				LOC108333525	LOC108330583
						LOC108326377	0.0983034	0.20572	0.118414	0.893851	1.30683	1.03227			LOC108323818	6.72444	7.23392	4.1825	19.5332	24.6833	18.6452			LOC108339102	11.1441	11.6735	9.33064	3.9444	6.28778	3.24986				LOC108326377	LOC108323818	LOC108339102			LOC108334778	LOC108328556				LOC108333527	LOC108330587
						LOC108326400	40.633	41.1527	47.8061	94.0319	59.705	103.728			LOC108323823	34.1048	50.4941	39.4622	15.7949	20.6283	21.9026			LOC108339171	1.09688	0.925918	0.941933	0.149321	0.2316	0.302839				LOC108326400	LOC108323823	LOC108339171			LOC108334905	LOC108328566				LOC108333583	LOC108330603
						LOC108326426	0.805805	0.28401	0.218945	0.937484	4.43747	0.42822			LOC108323828	4.17937	2.62988	2.02367	4.96602	8.90551	4.40329			LOC108339236	2.0651	1.6297	1.74692	0.736388	0.789636	1.29987				LOC108326426	LOC108323828	LOC108339236			LOC108335102	LOC108328574				LOC108333591	LOC108330640
						LOC108326433	64.4755	34.7404	48.0901	9.65775	14.0645	10.8038			LOC108323848	0.375615	0.779215	0.404683	0.910722	1.2228	1.25433			LOC108339246	0.927217	0.0840917	0.989264	0	0.0771241	0.0252118				LOC108326433	LOC108323848	LOC108339246			LOC108335130	LOC108328579				LOC108333594	LOC108330645
						LOC108326459	4.71942	2.9214	4.89325	8.26295	14.5141	6.31086			LOC108323849	11.9363	12.6946	12.623	1.83499	2.39571	2.49983			LOC108339266	24.3408	45.6002	26.9226	11.8857	14.1117	21.9164				LOC108326459	LOC108323849	LOC108339266			LOC108335136	LOC108328587				LOC108333641	LOC108330673
						LOC108326474	0.442182	0.825701	0.597028	1.88769	1.62784	2.17053			LOC108323854	18.2354	21.124	11.417	6.28375	7.90271	7.5182			LOC108339319	10.4271	7.27589	10.7645	4.9914	3.64931	4.19239				LOC108326474	LOC108323854	LOC108339319			LOC108335174	LOC108328607				LOC108333661	LOC108330705
						LOC108326477	8.3277	16.758	11.3743	4.43541	4.63186	4.56618			LOC108323858	0.410121	0.531568	0.218554	1.86094	2.27721	2.26675			LOC108339334	3.8653	2.69927	2.65543	0.798061	1.41464	1.27172				LOC108326477	LOC108323858	LOC108339334			LOC108335179	LOC108328608				LOC108333662	LOC108330717
						LOC108326509	0.852026	4.27928	0.424689	7.10244	6.06543	6.3602			LOC108323893	1.08261	1.06615	2.36708	6.73165	9.53658	8.33124			LOC108339371	2.1486	4.1262	0.876416	13.9264	17.3489	13.4473				LOC108326509	LOC108323893	LOC108339371			LOC108335189	LOC108328611				LOC108333692	LOC108330745
						LOC108326510	1.3901	3.19998	7.60696	1.2422	0.326116	1.06672			LOC108323895	1.22942	1.11671	1.0263	2.41669	3.71456	3.24546			LOC108339376	0.391825	0.521189	0.504713	1.61799	2.39003	1.46493				LOC108326510	LOC108323895	LOC108339376			LOC108335193	LOC108328615				LOC108333703	LOC108330749
						LOC108326522	4.08026	2.91496	7.95358	2.15062	1.91444	1.47746			LOC108323914	2.89498	2.12276	3.52199	1.08338	1.37131	0.738714			LOC108339448	18.8923	15.7648	25.0934	10.2333	6.46192	9.82263				LOC108326522	LOC108323914	LOC108339448			LOC108335251	LOC108328616				LOC108333707	LOC108330766
						LOC108326539	20.237	43.6804	31.6154	13.6538	12.0305	11.5967			LOC108323918	1.60133	1.50799	4.78786	7.85816	10.7382	7.51806			LOC108339548	6.43739	6.19033	6.21191	15.5912	27.5977	12.9221				LOC108326539	LOC108323918	LOC108339548			LOC108335315	LOC108328642				LOC108333710	LOC108330791
						LOC108326545	0.944055	1.41413	3.59112	13.2734	2.37793	15.6928			LOC108323922	2.22074	5.41374	7.16029	1.36197	2.88365	2.10455			LOC108339549	0.286749	0.190711	0.410404	0.761201	1.57418	0.493157				LOC108326545	LOC108323922	LOC108339549			LOC108335358	LOC108328651				LOC108333717	LOC108330803
						LOC108326553	12.4518	13.6872	10.9618	38.1582	30.995	31.5768			LOC108323924	9.35396	8.37566	5.21595	19.2062	24.1792	17.0279			LOC108339550	8.69724	9.27971	6.94945	30.1661	23.9154	20.6577				LOC108326553	LOC108323924	LOC108339550			LOC108335361	LOC108328656				LOC108333740	LOC108330816
						LOC108326560	43.6882	27.7904	23.5806	77.4822	116.94	60.9404			LOC108323926	15.6937	13.4541	16.6927	35.928	36.525	32.675			LOC108339685	18.2647	13.3393	24.6811	9.08718	5.17109	11.8742				LOC108326560	LOC108323926	LOC108339685			LOC108335364	LOC108328663				LOC108333756	LOC108330850
						LOC108326639	2.20741	2.91381	1.31489	3.62033	5.52378	3.38323			LOC108323935	162.274	185.365	178.169	77.0652	66.5276	89.3738			LOC108339701	25.7647	33.9807	18.9206	59.7532	73.9901	72.3125				LOC108326639	LOC108323935	LOC108339701			LOC108335375	LOC108328670				LOC108333758	LOC108330899
						LOC108326641	13.5681	7.34903	15.9867	3.22819	5.46736	4.25496			LOC108323947	73.6137	24.1844	40.9314	816.286	1241.15	861.607			LOC108339761	1.5381	1.0768	1.90013	0.429791	0.0987577	0.460044				LOC108326641	LOC108323947	LOC108339761			LOC108335399	LOC108328681				LOC108333765	LOC108330901
						LOC108326668	1.38427	0.835815	1.10123	1.729	2.98128	1.46643			LOC108324003	8.97889	6.11306	6.36586	42.5486	41.2653	30.2126			LOC108339773	0.966481	1.10192	0.829955	0.285068	0.421091	0.33037				LOC108326668	LOC108324003	LOC108339773			LOC108335415	LOC108328693				LOC108333769	LOC108330908
						LOC108326675	11.5587	18.0855	23.1635	7.47767	5.21733	6.69713			LOC108324006	35.1695	51.0309	22.6764	3.27951	4.83539	4.58809			LOC108339780	2.77036	0.541355	2.77143	0.530712	0.705553	0.691933				LOC108326675	LOC108324006	LOC108339780			LOC108335442	LOC108328697				LOC108333799	LOC108330909
						LOC108326765	0.733756	1.70089	0.815876	4.11462	1.82731	4.24006			LOC108324009	9.36971	15.2129	4.06265	32.034	31.5573	26.6723			LOC108339781	0.535892	0.501202	0.14381	0.918744	1.37902	2.07368				LOC108326765	LOC108324009	LOC108339781			LOC108335448	LOC108328703				LOC108333843	LOC108330933
						LOC108326785	12.6655	19.4131	13.077	5.68845	5.21984	5.46094			LOC108324011	7.29805	8.47034	6.22589	17.06	25.1017	16.4478			LOC108339800	1.09069	1.14249	1.17077	3.66741	2.59462	1.9084				LOC108326785	LOC108324011	LOC108339800			LOC108335482	LOC108328709				LOC108333872	LOC108330962
						LOC108326795	1.0103	0.471377	0.547218	1.09054	3.38816	0.923108			LOC108324019	1.93566	2.19524	1.03151	3.74192	6.98604	4.69043			LOC108339809	13.699	20.5289	18.2264	2.9654	4.19593	4.06218				LOC108326795	LOC108324019	LOC108339809			LOC108335509	LOC108328716				LOC108333882	LOC108330968
						LOC108326797	24.9281	14.0493	21.3764	80.4757	82.034	67.7242			LOC108324041	2.16312	0.649997	1.74664	9.00216	6.56358	5.24313			LOC108339831	323.648	212.45	350.047	135.564	112.032	141.044				LOC108326797	LOC108324041	LOC108339831			LOC108335517	LOC108328722				LOC108333978	LOC108330981
						LOC108326821	60.2124	74.8236	80.6897	21.1858	16.4544	19.3734			LOC108324053	12.3727	19.3685	10.1504	3.92016	4.3752	4.66934			LOC108339837	10.5629	10.7041	11.3623	1.32822	1.11906	2.2448				LOC108326821	LOC108324053	LOC108339837			LOC108335520	LOC108328723				LOC108334021	LOC108330990
						LOC108326879	11.0907	3.36741	12.5183	2.83799	3.72254	2.66275			LOC108324059	317.088	572.788	1191.09	133.147	177.845	158.104			LOC108339883	0.033144	0	0.028462	0.293278	0.39423	0.535319				LOC108326879	LOC108324059	LOC108339883			LOC108335523	LOC108328828				LOC108334033	LOC108330997
						LOC108326887	37.903	42.6883	34.391	15.4495	17.0295	11.8291			LOC108324064	0.0576738	0.301735	0.0893219	0.696053	0.992728	0.839699			LOC108339991	284.914	314.072	234.29	115.891	108.505	108.418				LOC108326887	LOC108324064	LOC108339991			LOC108335534	LOC108328854				LOC108334045	LOC108331002
						LOC108326889	6.4986	10.854	9.46331	3.51774	3.73948	3.54079			LOC108324070	1.00248	1.11887	2.81765	3.52299	4.07421	3.85454			LOC108339998	1.17413	2.92835	1.4564	0.404035	1.0146	0.468243				LOC108326889	LOC108324070	LOC108339998			LOC108335643	LOC108328910				LOC108334058	LOC108331025
						LOC108326895	6.63178	5.98167	4.4587	2.031	2.74979	1.86868			LOC108324076	0.0617745	0.10342	0.0637819	0.411335	0.265828	0.312836			LOC108340030	0.468357	0.333744	0.114913	1.83534	3.67309	3.30201				LOC108326895	LOC108324076	LOC108340030			LOC108335667	LOC108328968				LOC108334101	LOC108331038
						LOC108326916	25.6937	35.2414	21.1196	49.1877	69.5613	43.7205			LOC108324088	1.52471	0.975153	1.07898	1.91072	3.03728	2.41473			LOC108340044	16.2705	18.822	21.0325	9.80233	10.8484	7.84334				LOC108326916	LOC108324088	LOC108340044			LOC108335686	LOC108328992				LOC108334121	LOC108331042
						LOC108326954	6.87477	4.11859	4.47695	10.7355	17.9201	6.07943			LOC108324113	15.3101	18.542	10.9981	28.3872	39.2211	36.7869			LOC108340076	3.52359	4.75585	1.9579	11.3711	16.3093	9.85707				LOC108326954	LOC108324113	LOC108340076			LOC108335698	LOC108329078				LOC108334199	LOC108331065
						LOC108326963	9.51869	4.96205	13.0648	3.91384	4.17196	3.13077			LOC108324120	21.6366	19.3137	12.2078	4.64165	3.91377	3.71702			LOC108340202	0.706876	0	0.433587	0	0	0				LOC108326963	LOC108324120	LOC108340202			LOC108335702	LOC108329098				LOC108334243	LOC108331075
						LOC108326985	0.205324	0.481244	0.423993	2.89702	0.346814	4.34533			LOC108324122	7.75149	9.13023	10.6606	29.8619	27.2651	22.5495			LOC108340209	0	0.036654	0.126205	0.2926	0.605105	0.98904				LOC108326985	LOC108324122	LOC108340209			LOC108335727	LOC108329105				LOC108334288	LOC108331076
						LOC108327007	12.9623	19.8926	10.69	28.4499	25.2073	35.0661			LOC108324131	0.137347	0.045988	0.170172	0.320089	0.969288	0.57962			LOC108340306	663.875	484.675	671.556	231.084	266.223	257.861				LOC108327007	LOC108324131	LOC108340306			LOC108335761	LOC108329130				LOC108334303	LOC108331082
						LOC108327009	7.80383	14.3173	8.08771	17.4131	19.6291	19.835			LOC108324136	2.74195	2.06778	4.23383	9.9307	10.396	8.11041			LOC108340329	1.62058	1.73797	3.09643	0.322648	0.481898	1.23602				LOC108327009	LOC108324136	LOC108340329			LOC108335764	LOC108329172				LOC108334366	LOC108331118
						LOC108327013	21.495	15.8437	15.3007	7.03867	11.0836	5.51105			LOC108324137	1.82712	3.45218	0.970197	4.17125	6.73926	4.7586			LOC108340409	11.6535	10.4085	17.0231	7.37	5.63056	5.63294				LOC108327013	LOC108324137	LOC108340409			LOC108335778	LOC108329207				LOC108334377	LOC108331132
						LOC108327018	12.1775	10.6354	8.79397	5.39621	3.86413	4.86137			LOC108324142	0.0804033	0.0942256	0.0498096	0.147229	0.484388	0.21716			LOC108340413	1.70425	1.78052	1.49808	6.47146	5.78299	1.81821				LOC108327018	LOC108324142	LOC108340413			LOC108335833	LOC108329214				LOC108334397	LOC108331190
						LOC108327023	0.758317	4.57036	0.730762	6.51478	6.59415	5.83951			LOC108324143	91.3811	93.6735	46.0515	190.98	207.072	185.677			LOC108340745	5.47617	8.58492	6.21415	2.94201	4.56311	3.15884				LOC108327023	LOC108324143	LOC108340745			LOC108335842	LOC108329250				LOC108334407	LOC108331213
						LOC108327041	3.30707	5.39815	4.7462	1.05765	0.465499	0.587688			LOC108324147	0.31782	0.798121	0.750051	0.925858	1.48487	1.24544			LOC108340747	3.5412	3.46853	3.56622	1.42431	1.41384	1.38655				LOC108327041	LOC108324147	LOC108340747			LOC108335889	LOC108329258				LOC108334411	LOC108331263
						LOC108327051	10.9603	8.79061	14.6325	4.36361	5.16646	3.3766			LOC108324152	3.49551	3.35572	2.34718	7.67029	9.48796	7.73681			LOC108340771	0.307066	0.857738	0.0791069	1.24987	2.47239	2.45221				LOC108327051	LOC108324152	LOC108340771			LOC108335923	LOC108329274				LOC108334441	LOC108331272
						LOC108327068	1.0761	2.03402	0.824341	2.71012	3.09456	3.00024			LOC108324166	0.407314	0.57536	0.394265	0.868738	1.18311	0.923918			LOC108340781	6.59511	11.2581	3.8176	14.7407	29.2773	18.4547				LOC108327068	LOC108324166	LOC108340781			LOC108335963	LOC108329316				LOC108334458	LOC108331299
						LOC108327078	1.78512	2.55059	3.49558	0.579013	0.981978	0.795553			LOC108324170	7.90426	23.4038	17.1653	4.59439	6.54972	6.91951			LOC108340813	1.08305	1.71813	0.716603	6.06433	4.72731	2.66055				LOC108327078	LOC108324170	LOC108340813			LOC108335976	LOC108329344				LOC108334554	LOC108331300
						LOC108327109	0.891165	2.9176	3.74184	0.428443	0.538924	0.703848			LOC108324173	0.858728	0.511164	0.295544	2.01717	2.98907	2.54482			LOC108340992	38.65	35.8743	45.6838	26.0872	14.1151	22.7591				LOC108327109	LOC108324173	LOC108340992			LOC108336023	LOC108329377				LOC108334565	LOC108331301
						LOC108327115	3.86959	2.80727	2.13084	6.85507	4.41795	5.67833			LOC108324196	13.0559	17.9455	13.4802	36.5658	33.1384	34.5601			LOC108341023	1.82574	2.26662	0.97554	3.44646	4.26899	2.98522				LOC108327115	LOC108324196	LOC108341023			LOC108336040	LOC108329398				LOC108334587	LOC108331316
						LOC108327120	0.309501	0.712463	0.679063	0.0727818	0.108913	0.0312503			LOC108324215	1.79546	1.96749	4.65136	1.08685	1.26429	1.26744			LOC108341046	0.736366	1.10192	0.197608	5.9457	5.5584	5.28591				LOC108327120	LOC108324215	LOC108341046			LOC108336043	LOC108329405				LOC108334631	LOC108331323
						LOC108327121	0.62664	2.23623	1.8048	0.372276	0.309491	0.159844			LOC108324216	131.149	72.0415	127.763	257.599	248.82	246.07			LOC108341049	162.163	217.452	135.195	449.45	375.409	285.758				LOC108327121	LOC108324216	LOC108341049			LOC108336053	LOC108329438				LOC108334641	LOC108331361
						LOC108327124	1.4877	1.5442	3.35881	8.956	5.90061	7.91518			LOC108324219	11.4032	13.0834	16.0205	31.8735	38.2796	37.1337			LOC108341050	29.4663	19.9045	34.7153	12.2198	17.4839	11.9593				LOC108327124	LOC108324219	LOC108341050			LOC108336088	LOC108329444				LOC108334681	LOC108331410
						LOC108327136	55.8524	149.739	62.6331	257.794	186.716	255.026			LOC108324220	1.67444	1.3223	1.01122	3.02404	2.52871	3.01321			LOC108341059	0	0	0	60.5663	61.139	15.9518				LOC108327136	LOC108324220	LOC108341059			LOC108336113	LOC108329478				LOC108334686	LOC108331449
						LOC108327142	17.7017	8.99766	9.40662	1.80415	2.32481	1.51701			LOC108324221	0.433118	0.302129	0.484459	0.871202	1.58423	1.27947			LOC108341110	12.2712	17.8899	16.7485	7.84214	5.58672	4.86715				LOC108327142	LOC108324221	LOC108341110			LOC108336123	LOC108329481				LOC108334699	LOC108331533
						LOC108327149	1.9689	1.34292	3.16225	6.99647	22.0343	14.7847			LOC108324226	69.3042	27.9076	77.7049	12.411	20.4604	15.8703			LOC108341133	0.80057	1.71142	0.412488	2.10494	3.26481	3.26336				LOC108327149	LOC108324226	LOC108341133			LOC108336166	LOC108329533				LOC108334734	LOC108331547
						LOC108327175	0.770559	2.31729	0.618798	0.268449	0.401714	0.230527			LOC108324228	0.08924	0.336154	0.13821	0.389955	1.01765	0.621397			LOC108341139	0.960345	1.65312	0.808516	2.34937	2.7394	2.48377				LOC108327175	LOC108324228	LOC108341139			LOC108336175	LOC108329550				LOC108334740	LOC108331569
						LOC108327199	0.0907717	0.0506554	0.499847	0	0	0			LOC108324239	30.4085	21.7211	33.1642	13.3111	13.1823	12.6237			LOC108341189	0.60939	0.58894	1.48815	0.320166	0.365903	0.170876				LOC108327199	LOC108324239	LOC108341189			LOC108336281	LOC108329554				LOC108334748	LOC108331597
						LOC108327207	0.248233	0.0230879	0.0284777	1.16748	1.08705	0.178233			LOC108324240	7.81448	16.8575	9.08893	3.47064	5.95455	5.03145			LOC108341219	0.0653539	0.086931	0.0187073	10.3322	18.6165	0.0586419				LOC108327207	LOC108324240	LOC108341219			LOC108336309	LOC108329558				LOC108334858	LOC108331626
						LOC108327218	18.446	44.0292	20.554	9.10493	3.94179	8.11381			LOC108324242	8.67304	5.43026	10.6658	4.13762	4.18732	2.61863			LOC108341235	0.155452	0.103388	0.0444977	0.412662	1.99125	0.278974				LOC108327218	LOC108324242	LOC108341235			LOC108336316	LOC108329569				LOC108334914	LOC108331777
						LOC108327296	3.73487	11.409	12.7774	2.98879	2.66781	3.75983			LOC108324243	6.74176	5.64339	6.2684	2.84975	2.58214	3.39626			LOC108341241	0.430286	0.536576	0.60968	0.247483	0.196847	0.173742				LOC108327296	LOC108324243	LOC108341241			LOC108336324	LOC108329573				LOC108335037	LOC108331782
						LOC108327407	0.0723152	0.988715	1.99107	0.022674	0	0.019471			LOC108324261	0.338007	0.606297	0.448702	0.92438	1.72463	1.08001			LOC108341307	27.5878	35.5949	26.1859	70.8291	66.4918	67.0305				LOC108327407	LOC108324261	LOC108341307			LOC108336338	LOC108329615				LOC108335115	LOC108331813
						LOC108327549	6.7975	10.3599	5.26379	13.1108	17.0582	11.7163			LOC108324265	1.39367	1.22696	0.669861	2.71999	2.99863	2.19035			LOC108341309	1.09248	0.660535	0.938159	0.263645	0.333193	0.26735				LOC108327549	LOC108324265	LOC108341309			LOC108336348	LOC108329639				LOC108335125	LOC108331828
						LOC108327562	9.25147	4.57036	9.39551	2.85319	2.41944	2.81767			LOC108324276	0.716855	0.445209	0.429764	0.73139	1.33342	1.32719			LOC108341386	9.72702	12.0097	13.5219	5.24094	4.71427	4.62326				LOC108327562	LOC108324276	LOC108341386			LOC108336437	LOC108329655				LOC108335141	LOC108331857
						LOC108327573	146.288	122.128	156.857	52.3207	56.4753	59.3878			LOC108324278	1.47734	0.687027	0.536695	0.296023	0.400273	0.138546			LOC108341387	2.07462	2.33389	2.805	0.585878	0.726966	1.26744				LOC108327573	LOC108324278	LOC108341387			LOC108336464	LOC108329678				LOC108335158	LOC108331862
						LOC108327579	26.7199	27.1112	26.3806	10.9166	13.5922	10.9733			LOC108324279	3.69625	3.78163	3.35699	8.57433	11.2813	8.14597			LOC108341442	0.254817	0	0	0.225478	5.59553	0.34297				LOC108327579	LOC108324279	LOC108341442			LOC108336646	LOC108329754				LOC108335181	LOC108331881
						LOC108327580	1.31829	1.61849	1.72409	2.81072	5.81424	3.0171			LOC108324280	12.5396	10.5622	22.5765	67.841	72.5092	49.3467			LOC108341449	1.95022	0.77823	1.00484	3.39383	4.63937	2.62489				LOC108327580	LOC108324280	LOC108341449			LOC108336665	LOC108329783				LOC108335190	LOC108331897
						LOC108327647	24.7896	20.7508	22.9787	9.94895	3.82536	12.2814			LOC108324281	0.612181	0.441763	0.392322	0.983933	1.16274	1.37192			LOC108341477	4.29048	9.27391	11.5649	3.16374	3.27135	3.31514				LOC108327647	LOC108324281	LOC108341477			LOC108336702	LOC108329796				LOC108335201	LOC108331907
						LOC108327678	2.81197	6.18568	4.72638	1.23025	2.3319	1.90163			LOC108324288	0.740918	3.0752	0.796869	5.0106	7.49255	6.82679			LOC108341556	3.52671	9.98218	4.93015	1.59661	3.11423	3.93723				LOC108327678	LOC108324288	LOC108341556			LOC108336727	LOC108329848				LOC108335209	LOC108331924
						LOC108327697	6.12722	7.12195	5.89252	17.1257	11.8609	24.5768			LOC108324299	0.251027	0.286541	0.21206	0.398881	0.883816	0.808972			LOC108341600	16.8969	11.4581	22.3182	7.68744	2.69455	5.58235				LOC108327697	LOC108324299	LOC108341600			LOC108336964	LOC108329852				LOC108335233	LOC108331926
						LOC108327698	60.691	160.956	130.077	46.1801	45.3605	40.1657			LOC108324312	110.139	103.976	98.957	39.7803	39.5439	42.9999			LOC108341737	20.9652	32.7137	16.1956	71.3118	52.3006	48.0351				LOC108327698	LOC108324312	LOC108341737			LOC108337031	LOC108329857				LOC108335252	LOC108331933
						LOC108327699	9.12046	9.60476	2.77731	18.937	30.093	6.55232			LOC108324334	5.33701	10.935	6.79193	2.50517	3.15118	4.21649			LOC108341768	9.36566	16.6305	6.70739	21.0863	35.2693	29.689				LOC108327699	LOC108324334	LOC108341768			LOC108337044	LOC108329859				LOC108335266	LOC108331962
						LOC108327710	0.872213	0.442492	0.491212	1.19336	1.95939	1.19558			LOC108324359	1.44116	3.45825	2.67839	4.39825	6.11892	5.18988			LOC108341787	1.32818	1.89288	2.68846	10.5773	13.8015	16.4294				LOC108327710	LOC108324359	LOC108341787			LOC108337094	LOC108329865				LOC108335269	LOC108331987
						LOC108327730	0.948223	9.25115	14.2129	0.922685	0.337512	0.422584			LOC108324370	0.352709	0.40772	0.225439	0.88071	0.939575	0.538687			LOC108341811	243.996	121.965	285.153	109.593	96.776	113.451				LOC108327730	LOC108324370	LOC108341811			LOC108337095	LOC108329874				LOC108335289	LOC108332020
						LOC108327745	6.44967	22.8068	18.0568	4.20007	2.28902	3.70695			LOC108324408	0.0778707	0.195552	0.140702	0.243053	0.519394	0.690112			LOC108341813	0.607502	0.303028	0.304317	3.6285	2.36232	0.863091				LOC108327745	LOC108324408	LOC108341813			LOC108337103	LOC108329890				LOC108335297	LOC108332021
						LOC108327766	106.036	41.3335	43.8826	146.597	154.496	184.444			LOC108324409	16.8295	11.3228	34.6987	8.33482	10.0622	7.08016			LOC108341825	3.40654	4.29687	2.45459	7.44919	9.17142	7.20253				LOC108327766	LOC108324409	LOC108341825			LOC108337116	LOC108329892				LOC108335300	LOC108332063
						LOC108327767	6.89025	5.62056	3.15781	10.5154	18.5066	5.67924			LOC108324410	0.14987	0.401449	1.11412	0.0748445	0.0515935	0.101195			LOC108341842	39.0575	36.1851	50.1963	12.2089	13.6923	15.4041				LOC108327767	LOC108324410	LOC108341842			LOC108337118	LOC108329927				LOC108335311	LOC108332072
						LOC108327814	0.15541	0.086727	0.0534866	1.31565	0.53473	1.38087			LOC108324436	0.307874	1.07051	0.489044	0	0.0611467	0.139921			LOC108341919	3.66308	2.33257	4.81884	2.06893	0.64179	1.60847				LOC108327814	LOC108324436	LOC108341919			LOC108337124	LOC108329943				LOC108335327	LOC108332075
						LOC108327817	0.813684	0.934105	0.960142	1.55262	2.48701	1.27696			LOC108324493	4.98815	6.45058	3.49952	10.4061	11.2003	9.31086			LOC108341930	25.7384	10.0712	31.9823	7.72577	11.1923	10.7314				LOC108327817	LOC108324493	LOC108341930			LOC108337157	LOC108329944				LOC108335379	LOC108332081
						LOC108327828	9.70357	10.496	9.0706	3.08006	3.3725	2.51594			LOC108324513	0.529304	2.83565	3.33367	0.3965	0.318878	0.402072			LOC108341944	0.345808	0.837819	0.890875	2.53536	2.4408	2.12772				LOC108327828	LOC108324513	LOC108341944			LOC108337161	LOC108329965				LOC108335381	LOC108332082
						LOC108327833	48.1119	29.5559	32.2864	14.2669	18.4381	13.1266			LOC108324520	2.12023	2.05503	1.90108	7.80196	8.7396	4.99184			LOC108341951	4.64802	6.84194	3.32155	11.1306	11.6282	8.86629				LOC108327833	LOC108324520	LOC108341951			LOC108337195	LOC108329977				LOC108335419	LOC108332083
						LOC108327837	1.88516	0.926237	1.22709	2.62132	5.42244	1.55586			LOC108324537	12.712	14.5614	8.56586	0.445499	0.460652	0.734109			LOC108341968	1.48007	0.858457	1.86215	0.274115	0.314931	0.339737				LOC108327837	LOC108324537	LOC108341968			LOC108337212	LOC108330026				LOC108335438	LOC108332091
						LOC108327849	0	0	0	0.0341124	0.782716	0.0292936			LOC108324550	0.363304	0.121646	0	1.57242	2.31378	1.90115			LOC108342007	0.291572	0.116351	0.200307	2.06401	1.65401	1.20348				LOC108327849	LOC108324550	LOC108342007			LOC108337254	LOC108330034				LOC108335480	LOC108332116
						LOC108327856	36.0335	8.01859	22.0812	8.80099	6.4805	6.02821			LOC108324571	0	0.0543897	0.134174	0.594891	0.671046	0.54841			LOC108342025	0.365459	0.559035	0.292911	1.03482	1.20377	1.24611				LOC108327856	LOC108324571	LOC108342025			LOC108337262	LOC108330043				LOC108335492	LOC108332146
						LOC108327882	14.4027	30.6304	15.2385	6.60627	5.68314	6.70079			LOC108324586	208.667	251.789	165.038	82.0695	85.409	98.7207			LOC108342047	8.33472	7.11803	9.10935	3.88309	3.84185	4.73085				LOC108327882	LOC108324586	LOC108342047			LOC108337282	LOC108330044				LOC108335496	LOC108332152
						LOC108327896	2.93427	2.64515	3.1073	0.566167	0.541285	0.425416			LOC108324611	0	0	0	1.39321	1.12046	0.156976			LOC108342055	762.74	824.208	802.626	372.251	331.587	336.863				LOC108327896	LOC108324611	LOC108342055			LOC108337289	LOC108330088				LOC108335538	LOC108332156
						LOC108327903	5.58414	17.6188	6.17215	0.976449	1.0749	1.93726			LOC108324617	1.92337	2.54383	1.46955	0.0960529	0.19864	0.0974026			LOC108342057	0.910321	0.477975	0.57601	1.61102	6.22488	3.91218				LOC108327903	LOC108324617	LOC108342057			LOC108337323	LOC108330110				LOC108335577	LOC108332167
						LOC108327913	6.65926	20.8179	17.0099	6.5311	5.74552	5.17512			LOC108324628	0	0.0606056	0	1.92838	2.61708	2.19991			LOC108342067	0	0.0575885	0	0.204318	0.950704	0.414379				LOC108327913	LOC108324628	LOC108342067			LOC108337331	LOC108330145				LOC108335612	LOC108332184
						LOC108327915	50.5136	36.3775	33.317	8.49766	10.0565	11.0413			LOC108324633	15.3912	22.9834	23.9035	2.55352	2.72913	2.78524			LOC108342077	0.540817	0.719373	0.129006	0.824168	2.36417	1.72542				LOC108327915	LOC108324633	LOC108342077			LOC108337333	LOC108330161				LOC108335620	LOC108332192
						LOC108327916	4.247	14.9598	3.99913	37.8074	40.9056	30.5181			LOC108324667	1.07868	0.816947	3.07602	11.522	11.1182	5.22416			LOC108342084	10.1206	6.30136	11.064	4.79523	4.36727	3.99314				LOC108327916	LOC108324667	LOC108342084			LOC108337346	LOC108330185				LOC108335623	LOC108332217
						LOC108327929	7.35417	6.03453	4.24617	2.18449	1.72527	2.46213			LOC108324697	20.6674	16.9828	14.5849	7.31877	6.77217	7.84171			LOC108342123	5.23257	6.09743	5.77724	14.4739	20.4377	13.4148				LOC108327929	LOC108324697	LOC108342123			LOC108337349	LOC108330261				LOC108335668	LOC108332221
						LOC108327958	3.57747	4.23379	3.2267	1.54717	1.69783	1.36183			LOC108324723	3.50868	14.7297	17.7841	1.76993	3.20272	4.66647			LOC108342134	1.70168	2.39665	1.0315	2.52435	5.44938	5.74837				LOC108327958	LOC108324723	LOC108342134			LOC108337384	LOC108330344				LOC108335672	LOC108332277
						LOC108327962	5.20337	2.43916	3.48135	1.37045	1.91406	1.27773			LOC108324724	4.69777	46.7638	24.6454	5.17823	7.10272	6.42979			LOC108342150	7.60756	5.67714	5.45266	15.0004	13.8664	13.3837				LOC108327962	LOC108324724	LOC108342150			LOC108337387	LOC108330351				LOC108335767	LOC108332325
						LOC108327972	53.8517	136.583	272.587	13.0059	8.34103	14.0658			LOC108324725	97.9406	81.6009	37.542	293.271	176.07	203.038			LOC108342165	44.4372	41.0617	50.1489	17.5889	18.0703	21.9227				LOC108327972	LOC108324725	LOC108342165			LOC108337400	LOC108330366				LOC108335769	LOC108332333
						LOC108327986	47.6245	27.2873	30.4076	12.0489	21.7031	8.40128			LOC108324726	0.0915919	0.138006	0.170223	0.0304939	0	0			LOC108342188	12.3114	28.1228	6.12667	39.2256	55.6851	50.5505				LOC108327986	LOC108324726	LOC108342188			LOC108337421	LOC108330407				LOC108335791	LOC108332358
						LOC108327987	51.152	23.6607	38.881	16.2099	19.9361	10.6058			LOC108324781	0.899744	2.89495	3.4111	0.666975	1.20993	1.00859			LOC108342223	1.29897	2.17707	0.847759	3.90798	5.32448	3.68316				LOC108327987	LOC108324781	LOC108342223			LOC108337434	LOC108330479				LOC108335822	LOC108332377
						LOC108327994	38.712	23.6697	47.7322	16.3598	15.0046	14.6379			LOC108324785	1.0042	2.94209	3.40859	0.417914	1.0155	1.23958			LOC108342225	0.491663	0.288525	0.521554	0.0767743	0.0793856	0.0259511				LOC108327994	LOC108324785	LOC108342225			LOC108337478	LOC108330503				LOC108335837	LOC108332398
						LOC108328030	123.309	67.9339	58.4698	153.201	156.728	163.805			LOC108324787	1.86563	4.77456	4.14696	0.880259	1.7079	1.7652			LOC108342289	0.760774	0.666406	1.21101	0.328381	0.356527	0.449543				LOC108328030	LOC108324787	LOC108342289			LOC108337499	LOC108330515				LOC108335838	LOC108332401
						LOC108328037	19.6171	32.5789	35.1919	7.35881	11.4731	5.55717			LOC108324796	0.322162	1.19856	1.29356	3.84341	3.35799	1.66169			LOC108342302	183.414	123.359	193.471	78.9292	66.659	74.7885				LOC108328037	LOC108324796	LOC108342302			LOC108337504	LOC108330539				LOC108335846	LOC108332402
						LOC108328038	0	0.0197857	0.0244047	0.244567	0.243985	0.400946			LOC108324797	2.30339	3.29647	3.18378	22.6661	23.5649	17.309			LOC108342320	2.30502	6.06241	1.55954	0.0927104	0.159773	0.313377				LOC108328038	LOC108324797	LOC108342320			LOC108337508	LOC108330545				LOC108335848	LOC108332403
						LOC108328041	6.90435	33.8572	56.9286	4.28358	2.20561	2.92696			LOC108324820	10.4894	9.31257	6.56376	4.93852	4.46818	2.77224			LOC108342406	0.396088	0.395145	0.242955	1.00138	1.2943	0.913908				LOC108328041	LOC108324820	LOC108342406			LOC108337521	LOC108330564				LOC108335882	LOC108332406
						LOC108328042	2.84846	2.88636	7.32675	0.799104	1.78198	1.17061			LOC108324852	0.0564689	0	0	1.03402	0.145798	1.28685			LOC108342441	2.51457	5.4031	2.45004	1.58321	0.752161	1.69224				LOC108328042	LOC108324852	LOC108342441			LOC108337536	LOC108330568				LOC108335900	LOC108332412
						LOC108328053	9.01345	13.1838	9.74717	33.7795	10.862	40.2736			LOC108324856	0.190291	1.17874	0.471539	1.5205	1.93251	1.7346			LOC108342460	16.3101	17.5601	16.8143	5.68	8.31112	7.78843				LOC108328053	LOC108324856	LOC108342460			LOC108337546	LOC108330572				LOC108335948	LOC108332453
						LOC108328079	297.046	424.522	340.654	723.238	620.057	809.387			LOC108324857	0	0	0.0321358	0.155435	0.267869	0.131349			LOC108342511	52.203	78.9083	35.8057	128.025	129.061	114.148				LOC108328079	LOC108324857	LOC108342511			LOC108337555	LOC108330599				LOC108335960	LOC108332464
						LOC108328080	5.84598	6.39319	4.38093	1.153	1.06177	0.837798			LOC108324860	25.0696	21.0451	20.7959	55.1973	73.5487	59.0474			LOC108342518	0	0.0424314	0	0.301085	0.389157	0.34348				LOC108328080	LOC108324860	LOC108342518			LOC108337563	LOC108330605				LOC108335983	LOC108332468
						LOC108328082	0.904503	3.38911	1.51202	6.64438	2.9101	7.58452			LOC108324867	17.127	9.97628	15.1211	37.4769	47.6707	39.0163			LOC108342552	35.3517	22.3098	40.9783	11.9429	11.0573	9.98247				LOC108328082	LOC108324867	LOC108342552			LOC108337635	LOC108330610				LOC108336017	LOC108332472
						LOC108328087	68.5682	64.5093	59.0226	6.09922	5.3853	6.92331			LOC108324869	126.148	178.551	100.94	270.218	279.969	280.456			LOC108342564	2.14627	3.04704	3.04819	5.55138	6.64655	6.96267				LOC108328087	LOC108324869	LOC108342564			LOC108337638	LOC108330624				LOC108336026	LOC108332492
						LOC108328106	0.954333	0.750438	0.686755	0.272023	0.2171	0.186877			LOC108324871	154.982	142.094	60.1706	38.6717	46.1897	52.4032			LOC108342608	0.318256	0.71437	0	2.60492	7.71656	5.21165				LOC108328106	LOC108324871	LOC108342608			LOC108337677	LOC108330625				LOC108336036	LOC108332520
						LOC108328110	5.88742	6.60384	5.44047	15.3123	7.12687	19.284			LOC108324873	5.21907	4.16505	3.15502	6.86485	11.1479	7.76016			LOC108342626	46.3784	44.0693	87.3066	28.9135	28.9325	19.4319				LOC108328110	LOC108324873	LOC108342626			LOC108337680	LOC108330676				LOC108336090	LOC108332525
						LOC108328114	0.205265	0.834569	0.908293	4.19257	0.330204	6.18213			LOC108324879	34.7102	31.6627	22.3605	11.729	13.979	15.5246			LOC108342701	8.19008	4.58047	8.8447	3.51374	3.1791	2.78369				LOC108328114	LOC108324879	LOC108342701			LOC108337700	LOC108330685				LOC108336184	LOC108332538
						LOC108328126	17.5079	28.2826	11.7341	1.58907	1.4772	2.48108			LOC108324883	6.60989	3.2339	9.78516	2.53727	3.27297	3.36264			LOC108342743	0.709171	2.27966	0.202998	2.78897	4.03737	4.38365				LOC108328126	LOC108324883	LOC108342743			LOC108337702	LOC108330697				LOC108336235	LOC108332541
						LOC108328132	0.0678383	0	0.0350214	1.72289	0.0318295	1.23293			LOC108324909	1.38221	1.4325	0.611623	2.10916	3.0306	2.30546			LOC108342764	12.857	37.038	9.80027	7.66968	7.88648	10.2403				LOC108328132	LOC108324909	LOC108342764			LOC108337713	LOC108330701				LOC108336244	LOC108332555
						LOC108328144	2.17403	5.13287	1.036	8.75663	9.67735	10.3564			LOC108324910	90.0506	22.307	83.5627	8.72351	15.573	11.8212			LOC108342795	103.166	55.3751	122.918	36.4434	47.2333	36.7377				LOC108328144	LOC108324910	LOC108342795			LOC108337719	LOC108330718				LOC108336284	LOC108332556
						LOC108328149	0.208993	0.670619	0.467533	1.27781	1.01327	1.51934			LOC108324922	1.03739	2.38804	4.06126	0.611612	0.706816	0.583723			LOC108342876	0.477467	0.416788	0.33314	0.897796	1.4198	1.12463				LOC108328149	LOC108324922	LOC108342876			LOC108337720	LOC108330743				LOC108336301	LOC108332557
						LOC108328155	39.5983	42.6116	45.4622	220.861	141.203	238.948			LOC108324932	148.225	141.418	139.424	64.4414	63.7381	67.4201			LOC108342907	3.08871	4.16634	3.73577	1.61676	2.2688	1.60044				LOC108328155	LOC108324932	LOC108342907			LOC108337755	LOC108330747				LOC108336415	LOC108332572
						LOC108328171	24.2282	12.4398	10.2171	30.4417	31.8232	35.4147			LOC108324937	0.761894	2.47603	0.971746	2.61119	3.27858	3.3666			LOC108343041	101.416	75.6759	112.778	50.524	43.4825	50.1261				LOC108328171	LOC108324937	LOC108343041			LOC108337775	LOC108330761				LOC108336423	LOC108332612
						LOC108328180	6.75075	11.1505	29.6852	4.30891	5.99548	4.23579			LOC108324945	4.42306	6.86902	4.80714	2.03448	2.0035	2.6034			LOC108343090	0.485057	0.514146	0.338437	1.50223	1.08178	1.36013				LOC108328180	LOC108324945	LOC108343090			LOC108337845	LOC108330764				LOC108336453	LOC108332790
						LOC108328192	0.460467	0.859844	1.20686	0.0666354	0.0332383	0.0858336			LOC108324951	8.6518	6.47542	8.19729	17.5369	17.783	13.359			LOC108343121	16.6586	9.49921	15.2569	6.28178	7.07969	8.07211				LOC108328192	LOC108324951	LOC108343121			LOC108337888	LOC108330779				LOC108336457	LOC108332837
						LOC108328199	0.73817	2.197	2.75224	0.270024	0.615727	0.331257			LOC108324954	9.98224	5.94728	12.2506	3.9325	4.40256	4.52746			LOC108343167	41.2597	59.543	46.4695	24.0677	25.4483	22.851				LOC108328199	LOC108324954	LOC108343167			LOC108337898	LOC108330782				LOC108336459	LOC108332851
						LOC108328202	11.3407	51.6067	98.2652	2.14394	1.4085	1.70637			LOC108324959	9.46662	30.3321	11.9098	5.0984	7.12037	4.36433			LOC108343179	0.673583	0.935971	0.785015	1.42621	2.2451	1.66211				LOC108328202	LOC108324959	LOC108343179			LOC108337899	LOC108330787				LOC108336471	LOC108332870
						LOC108328224	29.1399	20.4665	24.2123	54.0966	55.988	38.3812			LOC108324961	1176.04	1251.81	1135.42	3080.57	2629.94	2865.95			LOC108343228	1.06948	0.836807	1.24254	3.46991	4.54727	2.93536				LOC108328224	LOC108324961	LOC108343228			LOC108337981	LOC108330790				LOC108336520	LOC108332935
						LOC108328235	106.144	106.06	118.364	27.9989	20.564	23.6978			LOC108324963	1.6584	1.79785	0.757899	3.89209	5.35817	4.72697			LOC108343230	28.1032	31.3786	30.7463	8.53989	13.9547	13.6405				LOC108328235	LOC108324963	LOC108343230			LOC108337986	LOC108330800				LOC108336537	LOC108332954
						LOC108328238	1.24941	1.41499	0.834715	2.07395	3.00007	2.28559			LOC108324964	18.0981	7.38539	16.1557	30.5665	36.5385	29.5003			LOC108343246	3.92345	8.27013	4.68702	1.93184	3.19897	3.2082				LOC108328238	LOC108324964	LOC108343246			LOC108337995	LOC108330812				LOC108336545	LOC108332959
						LOC108328244	6.36903	6.85464	10.7787	38.1977	20.2217	40.074			LOC108324969	1.65912	2.64743	1.12418	3.62495	5.04228	3.107			LOC108343273	14.83	7.16892	17.6355	2.11955	2.9007	2.08612				LOC108328244	LOC108324969	LOC108343273			LOC108338002	LOC108330823				LOC108336547	LOC108332996
						LOC108328247	35.7247	61.7075	74.7226	25.1362	18.8239	19.925			LOC108324972	2.38845	2.77684	1.55271	0.736289	1.06586	1.00796			LOC108343276	8.6192	11.4418	6.17798	13.5622	23.3088	20.52				LOC108328247	LOC108324972	LOC108343276			LOC108338080	LOC108330841				LOC108336572	LOC108332999
						LOC108328255	141.809	119.607	135.092	345.542	339.664	315.399			LOC108324993	115.343	124.922	117.624	280.746	276.846	282.179			LOC108343395	24.9227	32.102	35.3089	12.8411	10.4876	13.6506				LOC108328255	LOC108324993	LOC108343395			LOC108338092	LOC108330851				LOC108336574	LOC108333014
						LOC108328263	9.47204	9.2959	7.95877	20.6459	13.7312	19.8929			LOC108324998	2.97299	5.84287	4.40421	0.806905	1.11247	0.654595			LOC108343435	97.6032	59.639	110.829	43.9995	41.4954	55.2982				LOC108328263	LOC108324998	LOC108343435			LOC108338110	LOC108330858				LOC108336861	LOC108333023
						LOC108328286	0.571476	0.453193	0.310551	1.10339	1.24188	0.947523			LOC108325005	0.731756	0.578508	0.461716	1.11661	1.60943	1.20093			LOC108343442	56.6017	45.4398	64.6707	26.4449	21.5434	26.2925				LOC108328286	LOC108325005	LOC108343442			LOC108338176	LOC108330866				LOC108336883	LOC108333042
						LOC108328300	13.1303	41.5272	36.4167	8.21665	9.53748	8.5204			LOC108325007	1.43918	0.699509	1.15041	2.1639	5.51384	4.38862			LOC108343516	8.96801	9.53525	11.3086	3.92596	3.30374	3.36702				LOC108328300	LOC108325007	LOC108343516			LOC108338197	LOC108330876				LOC108336999	LOC108333064
						LOC108328307	5.35553	6.59154	4.42833	1.2167	1.00086	1.04483			LOC108325010	6.99396	2.09998	3.45363	7.40315	11.9077	9.75292			LOC108343538	36.1484	29.7416	42.759	17.0982	15.8516	17.3148				LOC108328307	LOC108325010	LOC108343538			LOC108338200	LOC108330915				LOC108337002	LOC108333067
						LOC108328319	13.3734	77.0738	280.049	5.04176	0.846592	5.48696			LOC108325014	0.370717	0.620639	0.302181	0.876956	0.990745	1.16924			LOC108343540	1.75211	2.44712	1.65507	5.19377	4.60894	3.89111				LOC108328319	LOC108325014	LOC108343540			LOC108338203	LOC108330916				LOC108337034	LOC108333072
						LOC108328324	0.359731	0.357584	0.139283	0.0422968	0	0.0363219			LOC108325017	0.561172	0.313164	0.24142	2.62733	3.48139	2.56557			LOC108343705	12.7886	10.553	11.2984	37.115	24.1725	11.7585				LOC108328324	LOC108325017	LOC108343705			LOC108338204	LOC108330920				LOC108337057	LOC108333092
						LOC108328326	1.35766	1.57556	1.3062	2.64119	3.01132	2.19332			LOC108325020	34.5592	1.52775	23.7678	89.185	207.593	160.901			LOC108343720	2.56084	4.24346	1.30454	4.6856	8.10143	8.37345				LOC108328326	LOC108325020	LOC108343720			LOC108338206	LOC108330921				LOC108337061	LOC108333099
						LOC108328331	7.28683	8.64677	6.24213	3.42712	2.81782	3.36342			LOC108325022	2.69464	1.65603	0.774791	11.0154	17.9658	13.7612			LOC108343730	0.248184	0.0928474	0.079922	2.49805	1.3057	1.86507				LOC108328331	LOC108325022	LOC108343730			LOC108338211	LOC108330935				LOC108337077	LOC108333152
						LOC108328334	10.4895	49.7411	72.2411	3.46388	2.32993	3.67314			LOC108325023	0.172612	0.433471	0.148518	0.981747	1.08942	1.33548			LOC108343733	488.392	330.972	375.907	1109.91	932.13	797.761				LOC108328334	LOC108325023	LOC108343733			LOC108338246	LOC108330940				LOC108337079	LOC108333157
						LOC108328341	5.80412	16.3006	11.8986	5.73647	3.43369	3.97488			LOC108325024	4.16717	3.75152	8.15867	1.86511	2.80824	2.4554			LOC108343770	72.9599	80.4444	84.2068	32.3093	43.6689	48.2765				LOC108328341	LOC108325024	LOC108343770			LOC108338270	LOC108330946				LOC108337081	LOC108333171
						LOC108328347	1.00757	2.15915	0.749026	1.70596	5.40825	2.63695			LOC108325026	0.93193	0.548959	0.641475	1.6088	2.19823	1.92273			LOC108343826	9.0491	7.15054	9.00184	21.1279	18.5265	15.3953				LOC108328347	LOC108325026	LOC108343826			LOC108338272	LOC108330951				LOC108337139	LOC108333187
						LOC108328351	3.32401	6.95615	16.5881	1.50543	0.866451	2.13805			LOC108325044	9.30433	13.7717	9.47944	25.4381	48.8945	50.4471			LOC108343856	0.369495	0.780596	0.130653	1.92325	3.50004	2.30132				LOC108328351	LOC108325044	LOC108343856			LOC108338292	LOC108330955				LOC108337163	LOC108333188
						LOC108328353	3.3187	5.36221	3.0281	1.37934	1.62954	1.80791			LOC108325053	10.2098	11.0993	9.30947	3.01659	4.2984	3.80507			LOC108343877	0.491043	0.408228	0.281118	1.52077	5.09188	0.514046				LOC108328353	LOC108325053	LOC108343877			LOC108338312	LOC108330959				LOC108337167	LOC108333221
						LOC108328361	10.6901	2.25593	2.59706	24.5895	188.576	2.75741			LOC108325058	1.10771	2.75182	1.2175	0.654311	0.522801	0.331753			LOC108343972	2.21415	2.29904	3.53113	1.19952	1.19898	1.54075				LOC108328361	LOC108325058	LOC108343972			LOC108338318	LOC108330965				LOC108337193	LOC108333222
						LOC108328366	69.3205	61.1588	46.1468	19.3888	6.06451	27.0904			LOC108325065	0.968767	2.76319	0.592739	0.447963	0.27792	0.423974			LOC108343990	31.128	14.1908	23.6902	52.6632	72.7373	72.1344				LOC108328366	LOC108325065	LOC108343990			LOC108338402	LOC108330971				LOC108337207	LOC108333250
						LOC108328367	3.10773	4.24788	7.39223	1.70213	2.14106	0.921499			LOC108325084	18.2554	19.2303	7.73004	34.2303	47.7959	31.898			LOC108344071	68.7543	69.0632	84.6218	28.9256	23.8951	24.7622				LOC108328367	LOC108325084	LOC108344071			LOC108338433	LOC108330979				LOC108337214	LOC108333307
						LOC108328373	3.53658	7.33774	8.45775	1.62066	2.01391	2.58812			LOC108325102	152.62	152.345	157.038	62.1893	59.7544	69.2099			LOC108344131	0.340135	0.127247	0.346853	0.507892	1.16704	2.84219				LOC108328373	LOC108325102	LOC108344131			LOC108338437	LOC108330983				LOC108337218	LOC108333363
						LOC108328382	9.88496	16.1382	10.6043	29.1143	19.6045	36.299			LOC108325104	0.570579	0.814764	0.450504	2.37455	1.38653	1.78469			LOC108344187	0.981483	1.04909	1.68568	5.64511	5.83711	1.95008				LOC108328382	LOC108325104	LOC108344187			LOC108338480	LOC108330989				LOC108337219	LOC108333371
						LOC108328388	8.52242	7.95565	7.64761	3.35768	4.85704	2.7392			LOC108325105	40.5907	26.2634	31.4323	84.6633	75.4526	76.4141			LOC108344197	12.3811	12.0255	10.6321	45.3409	35.9287	13.2361				LOC108328388	LOC108325105	LOC108344197			LOC108338482	LOC108331031				LOC108337239	LOC108333380
						LOC108328393	1.87585	1.03305	0.968403	3.52897	2.73307	2.0336			LOC108325111	33.4494	16.9489	27.8741	10.6178	11.9364	13.5214			LOC108344204	0.71636	0.357327	1.05457	0	0.140451	0				LOC108328393	LOC108325111	LOC108344204			LOC108338494	LOC108331032				LOC108337297	LOC108333385
						LOC108328401	12.6402	42.277	95.02	1.14726	1.3006	1.16432			LOC108325120	0.80966	1.78151	0.740431	3.11922	5.11669	4.78362			LOC108344211	0.254774	0.430128	0.100977	0.589611	2.13383	0.756163				LOC108328401	LOC108325120	LOC108344211			LOC108338526	LOC108331035				LOC108337310	LOC108333401
						LOC108328409	2.5912	6.08183	12.3278	1.95945	0.667488	1.14913			LOC108325121	2.94136	3.04149	4.28745	9.00069	12.7317	8.81076			LOC108344215	0.462274	0.32941	0.567104	0.0146089	0.105741	0.074071				LOC108328409	LOC108325121	LOC108344215			LOC108338546	LOC108331069				LOC108337317	LOC108333425
						LOC108328410	41.0323	23.8433	30.9197	12.2378	14.087	12.5612			LOC108325122	1.5233	0.890181	0.385781	5.23901	7.84134	6.93796			LOC108344249	1.80909	2.17062	2.16236	0.886929	0.73815	0.592283				LOC108328410	LOC108325122	LOC108344249			LOC108338568	LOC108331072				LOC108337318	LOC108333451
						LOC108328436	1.24463	1.75221	0.993011	0.106431	0.159266	0.274188			LOC108325124	0.701735	4.05591	2.65664	0.222505	0.776496	0.394855			LOC108344256	3.23429	5.74736	3.21138	22.0903	62.329	18.501				LOC108328436	LOC108325124	LOC108344256			LOC108338581	LOC108331091				LOC108337319	LOC108333464
						LOC108328452	7.68446	17.8272	49.9475	1.37681	1.78559	1.06409			LOC108325134	1723.32	1703.09	946.715	316.746	392.837	409.355			LOC108344290	0.124633	0	0.0535135	0.110283	0.969288	4.86472				LOC108328452	LOC108325134	LOC108344290			LOC108338608	LOC108331093				LOC108337337	LOC108333466
						LOC108328456	17.3067	17.4967	15.7298	6.13336	4.80351	5.70997			LOC108325144	0.246937	0.236235	0.182115	0.499152	1.3055	0.744362			LOC108344476	101.88	83.2097	116.017	36.7893	59.076	60.4856				LOC108328456	LOC108325144	LOC108344476			LOC108338666	LOC108331104				LOC108337341	LOC108333475
						LOC108328463	1.63	5.03326	3.70252	0.647363	1.83549	0.672951			LOC108325150	1.61218	3.30203	2.12499	5.53878	6.8785	6.3404			LOC108344483	1.94114	2.05043	1.44631	2.60172	4.57074	5.60955				LOC108328463	LOC108325150	LOC108344483			LOC108338675	LOC108331122				LOC108337367	LOC108333476
						LOC108328471	2.70771	1.52803	1.44497	0.543733	1.02778	0.34405			LOC108325157	23.3912	11.9074	20.2242	4.36869	5.53203	5.52155			LOC108344588	0.0644217	0	0.0414911	1.09733	0.692583	0.0289027				LOC108328471	LOC108325157	LOC108344588			LOC108338681	LOC108331134				LOC108337373	LOC108333485
						LOC108328475	16.6019	29.425	20.5521	46.6097	34.7349	44.7465			LOC108325158	0.327225	0.391305	0.144796	0.73926	0.925331	0.907469			LOC108344591	0.538957	0.825713	0.710765	1.31148	1.79638	2.14168				LOC108328475	LOC108325158	LOC108344591			LOC108338686	LOC108331150				LOC108337374	LOC108333501
						LOC108328488	4.38886	5.51074	2.96704	230.153	57.9528	301.167			LOC108325164	1.3901	1.92726	0.313967	2.74794	3.58914	3.59318			LOC108344600	11.6112	10.2651	11.241	6.40405	5.23991	4.0376				LOC108328488	LOC108325164	LOC108344600			LOC108338823	LOC108331159				LOC108337389	LOC108333511
						LOC108328492	3.35033	4.61078	2.81427	1.06828	2.07819	1.00911			LOC108325172	1.56242	2.28877	2.41978	0.910312	0.773189	1.25278			LOC108344605	0.0344825	0.137602	0.0296115	0.335635	0.410151	0.433175				LOC108328492	LOC108325172	LOC108344605			LOC108338844	LOC108331162				LOC108337411	LOC108333525
						LOC108328509	0	0	0.0644034	0.234693	2.45841	0			LOC108325174	1.30749	1.09447	1.31141	3.29589	3.40799	3.05843			LOC108344608	2.92774	3.11292	3.90357	12.0329	8.45924	7.18982				LOC108328509	LOC108325174	LOC108344608			LOC108338860	LOC108331166				LOC108337430	LOC108333527
						LOC108328514	2.39186	5.76627	1.11955	6.35961	8.4094	7.23872			LOC108325181	2.59561	1.40392	1.89658	5.08525	7.42336	6.40376			LOC108344638	2.05686	2.13746	1.8399	5.87721	4.9401	3.53743				LOC108328514	LOC108325181	LOC108344638			LOC108338873	LOC108331174				LOC108337437	LOC108333591
						LOC108328518	3.94529	7.35279	8.14699	2.38069	1.39707	1.38297			LOC108325184	33.0256	33.2784	32.5547	10.9953	14.158	14.1476			LOC108344673	3.82829	4.40913	1.89766	6.77502	9.25517	7.9594				LOC108328518	LOC108325184	LOC108344673			LOC108338879	LOC108331184				LOC108337463	LOC108333594
						LOC108328521	0.805838	2.61884	0.685196	2.36317	5.24886	3.33118			LOC108325191	15.9797	16.8384	19.8473	7.35435	8.29213	8.01306			LOC108344684	797.709	706.039	690.195	2343.39	1978.38	1763.25				LOC108328521	LOC108325191	LOC108344684			LOC108338947	LOC108331198				LOC108337525	LOC108333640
						LOC108328539	1.8943	5.92544	6.07345	1.26604	0.84202	1.24827			LOC108325195	4.10526	3.96783	3.27731	0.915878	0.69206	0.714421			LOC108344688	0.230053	0.267756	0.296333	1.93387	1.8944	0.756894				LOC108328539	LOC108325195	LOC108344688			LOC108338964	LOC108331201				LOC108337542	LOC108333661
						LOC108328543	0.769187	0.987269	0.900073	1.97763	2.59848	2.56811			LOC108325202	3.53294	3.52066	1.6936	5.88115	8.6874	5.43131			LOC108344689	9.72709	10.8175	7.29178	30.6188	31.5508	23.108				LOC108328543	LOC108325202	LOC108344689			LOC108338973	LOC108331208				LOC108337560	LOC108333662
						LOC108328558	0.901948	0.916788	1.39689	1.3938	8.70563	3.0183			LOC108325208	0.25618	0.385997	0.19397	1.20828	1.21998	1.35499			LOC108344721	1.60354	2.99949	1.3426	0.815877	0.953665	0.791371				LOC108328558	LOC108325208	LOC108344721			LOC108338980	LOC108331220				LOC108337573	LOC108333692
						LOC108328565	13.9149	9.04139	13.7643	24.164	25.4761	20.8292			LOC108325216	13.2725	7.89163	8.2452	131.796	146.429	162.2			LOC108344796	3.18043	5.89245	2.94398	24.3414	20.7477	18.8647				LOC108328565	LOC108325216	LOC108344796			LOC108339001	LOC108331251				LOC108337580	LOC108333707
						LOC108328576	7.64345	17.4653	4.56446	22.6183	19.2302	26.2314			LOC108325219	21.2019	13.5253	18.2071	6.58775	8.75301	8.89556			LOC108344801	1186.42	267.393	1651.71	148.559	359.454	166.981				LOC108328576	LOC108325219	LOC108344801			LOC108339023	LOC108331269				LOC108337591	LOC108333710
						LOC108328584	1.09514	1.28341	1.43226	2.81568	6.23456	2.47691			LOC108325224	64.7237	27.443	51.6737	98.9548	92.4156	92.6367			LOC108344818	20.0134	22.9694	22.7123	8.93292	12.3157	13.2963				LOC108328584	LOC108325224	LOC108344818			LOC108339102	LOC108331283				LOC108337603	LOC108333717
						LOC108328587	0.28287	0.118392	0.730155	2.06209	2.38899	1.19957			LOC108325231	19.9154	22.0037	11.9396	58.0168	65.1044	62.6728			LOC108344842	176.21	89.0911	207.503	53.5904	53.9714	80.3932				LOC108328587	LOC108325231	LOC108344842			LOC108339266	LOC108331287				LOC108337612	LOC108333740
						LOC108328588	2.62104	4.12773	2.1558	7.06201	3.54344	6.42326			LOC108325232	37.5325	22.6467	32.9708	15.4121	13.1212	13.9909			LOC108344855	24.5517	20.7622	27.6553	9.03926	11.0576	12.2114				LOC108328588	LOC108325232	LOC108344855			LOC108339291	LOC108331324				LOC108337640	LOC108333742
						LOC108328600	15.392	14.6441	14.5743	5.15564	5.42519	8.06627			LOC108325236	0	0.135847	0	0.337691	0.488847	0.616385			LOC108344867	7.65756	3.33819	4.97333	14.0642	13.2473	11.0284				LOC108328600	LOC108325236	LOC108344867			LOC108339366	LOC108331362				LOC108337667	LOC108333756
						LOC108328605	0.96608	0.423598	0.37999	2.76945	4.4033	1.858			LOC108325239	0.0824079	0.206946	0.0283619	0.525861	0.922006	0.649175			LOC108344870	2.70073	8.45031	4.32219	18.901	38.6384	20.9841				LOC108328605	LOC108325239	LOC108344870			LOC108339457	LOC108331377				LOC108337703	LOC108333757
						LOC108328608	6.17798	3.08945	4.63908	18.7921	35.6877	12.6378			LOC108325248	4.79561	4.65295	4.27625	1.76897	1.73534	1.97781			LOC108344879	2.95945	3.55435	2.4427	5.51708	8.78055	7.60557				LOC108328608	LOC108325248	LOC108344879			LOC108339458	LOC108331422				LOC108337704	LOC108333758
						LOC108328611	4.85284	2.55526	6.86928	32.2477	32.685	24.5311			LOC108325255	16.0797	32.4237	33.4258	6.18621	10.825	17.794			LOC108344891	3.31389	5.77715	1.7822	5.47962	8.85121	8.28988				LOC108328611	LOC108325255	LOC108344891			LOC108339469	LOC108331429				LOC108337716	LOC108333765
						LOC108328616	6.53696	6.59566	3.55548	17.1839	31.5475	16.5009			LOC108325267	9.33578	10.6448	8.4888	17.7473	18.4171	18.6777			LOC108344892	8.81958	10.0641	9.90808	15.1272	22.2189	26.8852				LOC108328616	LOC108325267	LOC108344892			LOC108339539	LOC108331433				LOC108337727	LOC108333769
						LOC108328622	4.96349	9.31257	47.5957	0.643975	0.267684	0.553006			LOC108325274	15.1381	12.5389	12.6242	3.30417	5.19316	3.79735			LOC108344927	0.0359563	0.0358707	0	4.51793	5.85594	0.903377				LOC108328622	LOC108325274	LOC108344927			LOC108339541	LOC108331493				LOC108337730	LOC108333786
						LOC108328623	4.11883	14.707	37.2773	1.08965	1.50979	1.03969			LOC108325275	2.46926	3.48323	1.88852	9.70531	10.2715	7.79616			LOC108344937	3.19683	4.8118	1.68568	5.21087	9.33938	9.81331				LOC108328623	LOC108325275	LOC108344937			LOC108339550	LOC108331502				LOC108337749	LOC108333799
						LOC108328626	10.9844	10.2492	7.90769	1.89582	0.567392	1.34311			LOC108325300	7.60213	3.45452	8.91441	3.16374	2.52361	2.29157			LOC108344944	56.9961	49.349	67.6197	107.828	130.892	146.181				LOC108328626	LOC108325300	LOC108344944			LOC108339556	LOC108331555				LOC108337780	LOC108333851
						LOC108328651	0	0.250289	0	1.2375	2.97416	1.111			LOC108325312	0.810894	0.905044	2.71108	0.449954	0.299095	0.554051			LOC108344952	1.37736	1.41989	1.14337	2.27505	3.78069	3.17215				LOC108328651	LOC108325312	LOC108344952			LOC108339599	LOC108331559				LOC108337785	LOC108333853
						LOC108328693	0.662856	3.12111	0.342198	6.85854	8.94152	5.48812			LOC108325315	10.013	14.1194	9.22819	26.3447	34.4124	14.5769			LOC108344967	140.329	204.095	128.916	470.109	373.111	293.895				LOC108328693	LOC108325315	LOC108344967			LOC108339620	LOC108331593				LOC108337802	LOC108333862
						LOC108328703	4.36387	1.39158	1.07278	13.422	16.9001	3.97256			LOC108325320	1.994	1.55786	1.09803	4.86836	3.88986	4.43187			LOC108344968	0	0	0	64.2792	61.8683	15.8067				LOC108328703	LOC108325320	LOC108344968			LOC108339637	LOC108331600				LOC108337825	LOC108333872
						LOC108328704	0	0	0	0.409035	0.349766	0.150538			LOC108325334	1.84917	4.26533	14.5103	0.273621	0.106098	0.173416			LOC108344970	3.63098	3.77018	5.15435	1.47532	1.3899	1.99473				LOC108328704	LOC108325334	LOC108344970			LOC108339644	LOC108331607				LOC108337946	LOC108333882
						LOC108328706	12.4156	43.0329	76.6138	11.5873	10.2854	11.5174			LOC108325347	4.52716	9.19534	5.7741	0.858903	2.26326	1.60147			LOC108344979	5.06167	6.66931	1.58557	11.4367	13.2237	14.0254				LOC108328706	LOC108325347	LOC108344979			LOC108339663	LOC108331609				LOC108337955	LOC108333939
						LOC108328713	102.399	47.1402	79.3579	160.147	219.909	204.304			LOC108325354	0	0	0	0.242846	0.362708	0.465155			LOC108345020	2.89158	2.80673	3.12738	1.21709	1.22988	1.76714				LOC108328713	LOC108325354	LOC108345020			LOC108339668	LOC108331611				LOC108337989	LOC108334021
						LOC108328717	283.664	613.304	579.659	133.791	102.541	80.9592			LOC108325368	16.0914	6.58126	11.4974	1.68054	2.13263	1.60087			LOC108345023	28.3698	12.573	35.0959	11.3814	10.4398	13.5425				LOC108328717	LOC108325368	LOC108345023			LOC108339685	LOC108331617				LOC108338013	LOC108334030
						LOC108328723	0.0440384	0.147455	0	14.9955	3.34735	23.122			LOC108325373	32.3711	31.9291	18.4518	0.345922	0.079486	0.155903			LOC108345029	3.84751	0.740735	4.57924	0.806334	0.957279	0.454258				LOC108328723	LOC108325373	LOC108345029			LOC108339701	LOC108331629				LOC108338025	LOC108334045
						LOC108328761	20.4869	43.636	20.4881	53.877	53.4467	60.6486			LOC108325374	0.318692	0.133385	0.383889	1.10524	1.18854	0.537969			LOC108345047	0.262415	0.567212	0.413134	0.851404	2.04084	2.51162				LOC108328761	LOC108325374	LOC108345047			LOC108339715	LOC108331669				LOC108338038	LOC108334058
						LOC108328772	1.15039	3.78766	3.52371	1.22637	0.611724	0.929232			LOC108325376	55.4535	46.4951	26.3751	19.3324	17.4863	16.4582			LOC108345063	2.28445	1.6143	2.53392	1.09494	0.870908	0.854096				LOC108328772	LOC108325376	LOC108345063			LOC108339720	LOC108331685				LOC108338058	LOC108334064
						LOC108328799	4.86536	9.4464	9.07014	1.39838	1.1414	2.56544			LOC108325386	5.02301	8.9915	13.1651	1.73664	1.79571	2.47851			LOC108345097	0.692412	0.822338	0.368087	1.16703	1.4179	2.72188				LOC108328799	LOC108325386	LOC108345097			LOC108339729	LOC108331689				LOC108338100	LOC108334073
						LOC108328815	0.865723	3.80457	7.59777	0.101791	0.507742	0.437059			LOC108325394	3.37296	3.56187	3.37541	7.60162	10.3165	10.3363			LOC108345104	2.80299	2.92342	1.91469	0.845543	0.932589	1.42904				LOC108328815	LOC108325394	LOC108345104			LOC108339743	LOC108331722				LOC108338136	LOC108334101
						LOC108328816	4.87208	24.048	6.24464	3.00255	1.813	1.89988			LOC108325401	13.3639	6.44654	7.30835	26.9124	23.929	24.0406			LOC108345107	0.429244	0.155717	0.335098	0.0517939	0.0714073	0.122551				LOC108328816	LOC108325401	LOC108345107			LOC108339748	LOC108331748				LOC108338138	LOC108334121
						LOC108328849	1.21822	2.8239	7.3533	0.264437	0	0.227082			LOC108325414	0.726716	1.02654	0.375165	1.66339	2.07177	2.95183			LOC108345114	2.1699	4.60498	1.35518	0.628384	0.866343	1.23903				LOC108328849	LOC108325414	LOC108345114			LOC108339761	LOC108331755				LOC108338181	LOC108334129
						LOC108328904	30.8771	35.8091	20.0695	6.46094	7.55394	4.65639			LOC108325422	4.63	7.83211	2.58941	9.67437	11.2902	8.91477			LOC108345123	18.9507	21.5559	12.0659	45.6049	77.405	81.0492				LOC108328904	LOC108325422	LOC108345123			LOC108339767	LOC108331766				LOC108338196	LOC108334157
						LOC108328954	1.41055	8.88665	5.28899	1.06145	0.919589	1.25932			LOC108325428	17.1958	23.2699	15.3722	3.52098	5.15378	5.47162			LOC108345127	0.645441	0.948911	0.583437	0.150296	0.217572	0.0914451				LOC108328954	LOC108325428	LOC108345127			LOC108339772	LOC108331779				LOC108338255	LOC108334199
						LOC108328980	166.504	105.218	152.848	56.8173	56.5055	49.4292			LOC108325430	5.98864	2.70971	4.17787	1.21245	1.39299	1.22949			LOC108345133	0.397958	0.645142	0.469895	1.2765	2.04815	1.51762				LOC108328980	LOC108325430	LOC108345133			LOC108339788	LOC108331780				LOC108338296	LOC108334216
						LOC108328986	13.8716	20.9009	15.8978	6.76636	5.91344	8.4837			LOC108325450	0.12043	1.0585	0.186515	1.05249	2.33205	1.88045			LOC108345141	19.0688	18.3549	42.1673	14.2857	12.5976	14.1038				LOC108328986	LOC108325450	LOC108345141			LOC108339798	LOC108331786				LOC108338299	LOC108334243
						LOC108328994	25.0616	9.4805	19.111	4.6223	5.81901	6.55887			LOC108325463	0.123445	0.172222	0.0849707	0.582231	0.920758	0.451492			LOC108345167	10.7292	7.15178	9.91598	3.78904	3.12553	2.93568				LOC108328994	LOC108325463	LOC108345167			LOC108339809	LOC108331788				LOC108338300	LOC108334286
						LOC108329013	76.8992	105.524	69.2566	150.077	132.097	189.842			LOC108325474	0.0511211	0	0	0.127649	0.161322	0.23012			LOC108345176	11.1543	10.1581	11.1685	6.06128	5.67457	5.31585				LOC108329013	LOC108325474	LOC108345176			LOC108339830	LOC108331822				LOC108338383	LOC108334288
						LOC108329030	53.8721	76.7162	53.4447	116.947	126.17	108.605			LOC108325479	0.332593	0.437497	0.343401	0.949122	3.14867	2.44625			LOC108345184	0.763288	1.44279	0.586469	2.91491	4.6681	3.02796				LOC108329030	LOC108325479	LOC108345184			LOC108339837	LOC108331892				LOC108338476	LOC108334382
						LOC108329070	162.501	93.1077	136.996	45.2556	50.8569	38.6023			LOC108325482	1.45379	2.70431	5.33701	0.0672242	0.208532	0.272676			LOC108345216	31.2131	15.7798	31.7391	14.5561	13.0733	12.3952				LOC108329070	LOC108325482	LOC108345216			LOC108339841	LOC108331913				LOC108338498	LOC108334397
						LOC108329078	4.94684	2.43582	2.94438	7.06185	9.01109	4.65399			LOC108325484	0.827818	0.369573	0.683775	0.0918691	0.0474969	0.18632			LOC108345227	8.0067	7.21641	2.65543	2.63849	3.58711	2.08099				LOC108329078	LOC108325484	LOC108345227			LOC108339846	LOC108331947				LOC108338529	LOC108334400
						LOC108329098	11.0424	10.994	11.0558	20.3016	21.6663	20.0353			LOC108325485	2.65606	2.50838	3.72681	1.1337	1.7584	1.35082			LOC108345230	36.4476	37.506	15.362	41.0546	81.0506	98.3705				LOC108329098	LOC108325485	LOC108345230			LOC108339877	LOC108331971				LOC108338537	LOC108334407
						LOC108329120	37.9565	38.0211	33.96	83.0042	49.5338	97.0933			LOC108325487	0.0537253	0.134917	0.332827	1.16265	1.52586	2.0859			LOC108345235	18.0963	11.9893	23.3249	8.0832	5.21191	8.22795				LOC108329120	LOC108325487	LOC108345235			LOC108339879	LOC108332002				LOC108338541	LOC108334437
						LOC108329138	163.335	258.493	163.646	89.3377	85.0755	87.4028			LOC108325490	19.2637	10.2559	12.4215	29.3644	35.2543	28.6558			LOC108345237	80.6489	62.306	97.1241	41.0222	27.1312	32.4156				LOC108329138	LOC108325490	LOC108345237			LOC108339890	LOC108332014				LOC108338559	LOC108334441
						LOC108329162	9.56796	16.5246	11.7808	2.40515	1.93502	2.53178			LOC108325495	0.287843	0.585158	0.424566	2.32735	3.32664	2.88065			LOC108345256	658.654	631.888	683.824	363.243	244.353	246.453				LOC108329162	LOC108325495	LOC108345256			LOC108339900	LOC108332039				LOC108338625	LOC108334448
						LOC108329165	0.370271	0.0774866	0.22301	0	0	0			LOC108325499	1.5332	2.05346	1.79409	5.78513	4.31048	6.98794			LOC108345260	192.744	66.3236	222.107	48.4283	44.9213	67.8025				LOC108329165	LOC108325499	LOC108345260			LOC108339903	LOC108332042				LOC108338664	LOC108334554
						LOC108329172	0.0349523	0.243816	0.0360881	0.515077	0.360789	0.37644			LOC108325501	0.184201	0.0256985	0.190187	0.715475	1.05687	1.08829			LOC108345270	1.05242	3.67469	1.42018	0.199553	0.96292	0.472166				LOC108329172	LOC108325501	LOC108345270			LOC108339906	LOC108332065				LOC108338709	LOC108334565
						LOC108329207	3.25291	7.0314	0.425141	24.8269	54.52	6.68531			LOC108325503	1.5806	4.26996	4.37662	0.448493	1.48399	1.87982			LOC108345273	3.25565	0.463986	6.1906	0.720201	0.425541	0.834653				LOC108329207	LOC108325503	LOC108345273			LOC108339908	LOC108332101				LOC108338727	LOC108334587
						LOC108329214	3.75055	2.00279	6.67659	8.05939	8.82905	8.87966			LOC108325522	48.3035	44.7758	35.1455	15.2723	22.3763	18.442			LOC108345292	0.214524	0	0.122814	3.29029	2.35537	0.834132				LOC108329214	LOC108325522	LOC108345292			LOC108339919	LOC108332102				LOC108338728	LOC108334618
						LOC108329247	0.597417	2.00034	4.13276	0.33717	0.336367	0.675595			LOC108325523	437.985	517.338	411.436	25.3403	22.2436	24.7721			LOC108345308	0.0927923	0.0925713	0.0796844	3.24328	1.82537	0.208156				LOC108329247	LOC108325523	LOC108345308			LOC108339932	LOC108332118				LOC108338793	LOC108334631
						LOC108329250	8.36953	8.89218	17.4729	24.9805	14.2837	29.8653			LOC108325524	5.49414	3.96028	3.23027	8.63777	11.1644	9.3388			LOC108345324	0.0767357	0.382765	0.362428	1.62961	9.05709	8.50356				LOC108329250	LOC108325524	LOC108345324			LOC108339990	LOC108332120				LOC108338820	LOC108334641
						LOC108329258	0.0338688	0.198456	0.104908	0.307961	0.423763	0.355651			LOC108325526	31.0981	19.7978	22.711	13.2576	11.0974	10.243			LOC108345365	32.8458	24.3026	23.3483	79.6032	89.2394	72.6987				LOC108329258	LOC108325526	LOC108345365			LOC108340110	LOC108332129				LOC108338857	LOC108334657
						LOC108329309	28.2918	29.7328	23.0633	10.2305	13.5005	10.5924			LOC108325529	0.929214	1.05007	0.287823	1.46948	3.1189	3.41162			LOC108345367	2.80522	6.29672	1.41956	8.51052	12.0541	10.3831				LOC108329309	LOC108325529	LOC108345367			LOC108340213	LOC108332133				LOC108338918	LOC108334681
						LOC108329318	23.1124	9.91941	16.7348	5.38901	6.47899	4.03445			LOC108325533	11.0476	9.27848	12.6951	4.33797	2.46388	4.21306			LOC108345392	2.20025	0.614602	1.81386	2.10267	8.8578	5.92283				LOC108329318	LOC108325533	LOC108345392			LOC108340214	LOC108332151				LOC108338943	LOC108334686
						LOC108329329	67.6452	58.6104	52.9949	122.414	93.0174	149.667			LOC108325538	1.0741	1.19071	2.15805	2.85114	2.87316	2.91571			LOC108345464	2.53738	1.49579	2.57512	1.02056	0.316582	0.517451				LOC108329329	LOC108325538	LOC108345464			LOC108340299	LOC108332157				LOC108338986	LOC108334699
						LOC108329343	21.419	11.0571	14.8696	7.20474	5.98247	5.81651			LOC108325539	0.416148	0.223939	0.122763	0.865931	1.25354	0.727568			LOC108345494	0.17777	0.638449	0.18319	0.817972	1.20363	1.49942				LOC108329343	LOC108325539	LOC108345494			LOC108340305	LOC108332179				LOC108339013	LOC108334700
						LOC108329344	1.69415	4.65101	1.54167	5.36142	5.25434	5.49704			LOC108325541	4.25869	8.94342	1.46569	16.7904	24.2417	18.792			LOC108345643	1.96647	1.58889	1.78638	4.0841	4.56502	4.52064				LOC108329344	LOC108325541	LOC108345643			LOC108340350	LOC108332187				LOC108339019	LOC108334740
						LOC108329357	7.17228	18.3403	30.8894	4.15879	2.76592	3.29354			LOC108325547	1.00042	0.697858	0.903811	2.46334	3.08525	2.35722			LOC108345673	0.137722	0.171743	0.177401	0.456995	1.29161	0.44797				LOC108329357	LOC108325547	LOC108345673			LOC108340352	LOC108332196				LOC108339040	LOC108334748
						LOC108329371	4.34937	5.37841	3.69973	8.57748	10.8065	8.68328			LOC108325554	2.50252	1.85123	3.06455	0.775041	1.05184	1.1789			LOC108345720	0.258943	0.397425	0.393414	1.3924	1.43976	0.446824				LOC108329371	LOC108325554	LOC108345720			LOC108340395	LOC108332201				LOC108339046	LOC108334802
						LOC108329377	0.57121	0.843791	0.728541	2.87613	4.63499	0.97708			LOC108325555	1.45038	1.1589	0.850858	3.59415	5.41856	4.31238			LOC108345721	7.18176	15.9352	12.2282	3.67049	6.57102	6.11085				LOC108329377	LOC108325555	LOC108345721			LOC108340411	LOC108332267				LOC108339052	LOC108334827
						LOC108329398	56.8834	54.3495	84.4698	150.791	133.053	133.881			LOC108325558	0.0821297	0.0343746	0	0.786129	0.954235	1.45571			LOC108345793	0.678721	1.19299	0.693862	2.4595	5.10108	4.3066				LOC108329398	LOC108325558	LOC108345793			LOC108340501	LOC108332272				LOC108339116	LOC108334914
						LOC108329438	7.5093	12.2609	7.36991	15.5241	19.8623	14.8309			LOC108325564	2.01286	2.16633	2.00404	0.299172	0.309347	0.728102			LOC108345831	1.15849	1.01705	1.15402	2.23474	2.84073	2.32851				LOC108329438	LOC108325564	LOC108345831			LOC108340522	LOC108332279				LOC108339123	LOC108334984
						LOC108329482	61.474	45.6702	46.6577	23.2533	20.3753	24.3253			LOC108325570	6.71244	13.7081	5.91488	21.4328	26.8431	31.5997			LOC108345872	850.304	581.068	731.644	1811.27	1488.2	1464.43				LOC108329482	LOC108325570	LOC108345872			LOC108340535	LOC108332284				LOC108339144	LOC108335013
						LOC108329487	33.3421	35.7523	30.1916	12.373	16.5172	12.4597			LOC108325584	0	0.195053	0.0601469	0.581837	0.401085	0.786685			LOC108345910	1.86746	1.53698	1.89766	0.550815	0.939756	1.06125				LOC108329487	LOC108325584	LOC108345910			LOC108340548	LOC108332290				LOC108339161	LOC108335037
						LOC108329506	6.53966	4.37042	7.4881	1.15653	1.72231	1.16588			LOC108325589	1.57557	1.26612	1.30142	2.30806	3.2544	2.87242			LOC108345975	2.4127	2.787	2.28997	5.00019	5.46072	6.32382				LOC108329506	LOC108325589	LOC108345975			LOC108340553	LOC108332326				LOC108339214	LOC108335052
						LOC108329550	1.59196	2.88449	1.95579	97.1069	28.4027	133.426			LOC108325591	0.246472	0.257896	0.0636204	2.82076	3.23489	1.82025			LOC108346010	20.9007	63.8958	47.3818	4.35503	5.5936	5.44602				LOC108329550	LOC108325591	LOC108346010			LOC108340687	LOC108332352				LOC108339374	LOC108335064
						LOC108329558	6.96717	5.80885	8.08202	16.188	23.521	13.6098			LOC108325601	2.08475	1.50439	1.48448	5.32526	4.94956	3.94388			LOC108346027	1.94856	0.826166	2.3984	0.502894	0.831998	0.670234				LOC108329558	LOC108325601	LOC108346027			LOC108340689	LOC108332356				LOC108339376	LOC108335074
						LOC108329565	18.5943	8.42815	31.5224	6.11017	8.30528	6.62439			LOC108325608	6.14314	11.713	15.3636	1.19306	0.998661	1.32505			LOC108346047	26.8752	32.266	30.2549	13.876	16.4482	15.2512				LOC108329565	LOC108325608	LOC108346047			LOC108340708	LOC108332360				LOC108339395	LOC108335075
						LOC108329614	68.2216	64.8486	66.6008	23.7305	20.4882	26.2412			LOC108325617	1.33958	2.39219	0.645453	4.53423	5.99507	3.61806			LOC108346074	29.8967	25.3596	31.8166	17.1984	12.8024	12.6158				LOC108329614	LOC108325617	LOC108346074			LOC108340732	LOC108332387				LOC108339416	LOC108335125
						LOC108329622	47.3486	77.7986	136.254	28.1704	28.7706	25.9479			LOC108325627	2.66891	2.04395	1.93481	4.49009	8.40593	6.99753			LOC108346148	0.0601287	0.0479884	0.0206539	0.159617	0.550153	0.453208				LOC108329622	LOC108325627	LOC108346148			LOC108340745	LOC108332413				LOC108339466	LOC108335141
						LOC108329623	2.46066	6.56957	2.4069	7.0899	9.4793	7.17633			LOC108325629	0	0	0	0.126994	0.367678	0.103023			LOC108346168	0.208402	0.311859	0.313186	1.06034	1.9068	1.07524				LOC108329623	LOC108325629	LOC108346168			LOC108340833	LOC108332421				LOC108339503	LOC108335158
						LOC108329675	7.55715	16.1845	15.5041	5.7545	4.94261	6.39502			LOC108325630	0.0787786	1.08807	2.60283	0.196709	0.1695	0.0664912			LOC108346213	36.4951	63.8079	20.707	80.5668	90.5392	84.5494				LOC108329675	LOC108325630	LOC108346213			LOC108340893	LOC108332436				LOC108339528	LOC108335166
						LOC108329697	15.9565	26.5058	17.5867	73.6699	36.1125	92.3192			LOC108325634	0.612458	1.53803	3.19342	0.178418	0.395329	0.336005			LOC108346215	1.03017	1.41311	0.96758	7.46337	7.62885	2.68644				LOC108329697	LOC108325634	LOC108346215			LOC108340915	LOC108332441				LOC108339549	LOC108335181
						LOC108329712	17.2735	17.3653	21.9219	38.3899	29.6773	45.3294			LOC108325637	3.19156	6.77793	18.9173	0.14758	0.457798	1.79584			LOC108346221	5.4146	6.70647	5.18883	15.554	19.0268	13.3316				LOC108329712	LOC108325637	LOC108346221			LOC108340918	LOC108332451				LOC108339604	LOC108335190
						LOC108329732	60.1797	53.1188	49.116	18.3694	16.7024	15.0391			LOC108325640	0.168352	0.38754	0	1.12099	1.84735	1.45646			LOC108346263	4.99776	7.77556	3.34656	12.3457	12.5206	11.398				LOC108329732	LOC108325640	LOC108346263			LOC108340955	LOC108332452				LOC108339642	LOC108335192
						LOC108329743	2806.08	2688.68	3369.67	1207.76	1044.39	1453.65			LOC108325642	2.61713	5.70289	6.81977	2.17831	1.93063	1.82324			LOC108346273	0.582847	0.49424	0.475488	1.23778	1.09323	1.04597				LOC108329743	LOC108325642	LOC108346273			LOC108340983	LOC108332461				LOC108339770	LOC108335201
						LOC108329845	29.91	24.1266	24.1441	55.1603	58.6437	50.7727			LOC108325644	0.420879	0.234873	0	0.875776	2.11298	1.89458			LOC108346321	4.347	4.24991	6.12201	1.07702	0.795464	1.32619				LOC108329845	LOC108325644	LOC108346321			LOC108340988	LOC108332475				LOC108339773	LOC108335209
						LOC108329848	6.74241	11.4012	8.69489	72.2085	27.3917	86.221			LOC108325645	43.6134	74.8841	21.4112	17.6473	16.3267	13.8139			LOC108346390	0.156884	0.368916	0.202083	0.704018	1.82503	0.744076				LOC108329848	LOC108325645	LOC108346390			LOC108341197	LOC108332484				LOC108339776	LOC108335211
						LOC108329857	4.72699	10.4559	6.92553	14.6804	18.3378	13.3746			LOC108325651	0.156141	0.196054	0.241823	1.03969	1.61258	1.44966			LOC108346417	0	0	0	0.160698	1.99396	6.59972				LOC108329857	LOC108325651	LOC108346417			LOC108341211	LOC108332489				LOC108339786	LOC108335252
						LOC108329865	1.40111	1.53936	4.2043	7.00151	6.90266	4.70387			LOC108325656	0	0	0	0.300033	0.354558	0.608498			LOC108346436	3.15767	1.47007	2.25968	3.72547	6.2598	7.79176				LOC108329865	LOC108325656	LOC108346436			LOC108341307	LOC108332498				LOC108339789	LOC108335255
						LOC108329868	283.406	575.206	330.242	928.824	709.242	1022.93			LOC108325674	0.112624	0.314251	0.155045	0.390585	0.549263	0.506975			LOC108346482	0	0.194116	0	7.57576	18.3373	6.63464				LOC108329868	LOC108325674	LOC108346482			LOC108341386	LOC108332501				LOC108339826	LOC108335266
						LOC108329873	3.23787	1.89214	3.97386	1.0631	1.00324	1.23369			LOC108325675	0.359864	1.28025	4.73737	0	0.232285	0.379668			LOC108346612	0.266697	0.393771	0.20154	0.523898	0.902861	0.425965				LOC108329873	LOC108325675	LOC108346612			LOC108341387	LOC108332509				LOC108339855	LOC108335271
						LOC108329874	12.4049	8.21523	7.23143	35.9347	29.8743	29.493			LOC108325697	40.0239	30.4849	29.4111	65.7258	68.0647	62.0844			LOC108346675	18.7921	12.3476	21.5491	4.90839	4.90271	9.98859				LOC108329874	LOC108325697	LOC108346675			LOC108341419	LOC108332523				LOC108339948	LOC108335279
						LOC108329882	6.43511	3.22319	5.44608	2.58	1.58391	2.30076			LOC108325707	1.80145	5.79057	6.62157	0.299881	0.744193	0.608189			LOC108346799	0.875953	0.941087	0.925803	0	0.0616508	0.120922				LOC108329882	LOC108325707	LOC108346799			LOC108341456	LOC108332531				LOC108339958	LOC108335289
						LOC108329895	2.57449	4.16879	3.57325	1.58797	1.46537	1.09092			LOC108325709	1.50514	2.99231	2.23395	0.704685	0.971537	0.674888			LOC108346832	14.3016	18.7673	19.9336	1.46019	3.7243	9.18038				LOC108329895	LOC108325709	LOC108346832			LOC108341477	LOC108332640				LOC108339964	LOC108335297
						LOC108329915	85.8667	30.7971	75.8869	0.373385	0.431311	1.33319			LOC108325714	2.54583	5.20926	1.75237	0.863284	1.05495	0.795832			LOC108346847	16.7744	24.9006	20.2093	8.42292	12.1988	10.3497				LOC108329915	LOC108325714	LOC108346847			LOC108341649	LOC108332782				LOC108339981	LOC108335300
						LOC108329927	18.4793	8.47596	8.1677	23.9898	43.9459	15.3868			LOC108325719	0.999732	3.06847	6.02128	0.184913	0.382404	1.12507			LOC108346892	1.36636	1.54313	1.10693	2.48651	3.46742	2.79904				LOC108329927	LOC108325719	LOC108346892			LOC108341714	LOC108332855				LOC108339993	LOC108335306
						LOC108329943	17.1733	12.9534	7.55816	19.1754	38.3753	15.4187			LOC108325736	6.21685	1.28215	5.20952	1.27487	1.00806	1.44488			LOC108346897	47.356	52.1798	42.811	10.6805	22.6376	23.6115				LOC108329943	LOC108325736	LOC108346897			LOC108341753	LOC108332880				LOC108339996	LOC108335310
						LOC108329947	56.7727	157.325	45.7753	182.027	180.734	199.83			LOC108325739	0	0	0	0.288597	0.47746	0.175591			LOC108346941	0.390698	0.717994	0.459116	2.51098	1.73092	0.77495				LOC108329947	LOC108325739	LOC108346941			LOC108341758	LOC108332890				LOC108340013	LOC108335311
						LOC108329948	0.679865	0.827784	0.574329	1.51155	1.36296	1.22314			LOC108325748	2.49323	1.86342	2.48231	0.296456	0.689713	0.526088			LOC108346958	8.63886	9.3883	11.9563	4.15046	4.50893	4.36861				LOC108329948	LOC108325748	LOC108346958			LOC108341842	LOC108332891				LOC108340018	LOC108335321
						LOC108329970	2.38705	1.528	1.37728	0.643882	1.13646	0.581282			LOC108325749	0.0854172	0.071501	0	0.426572	0.955675	0.793038			LOC108346964	209.327	95.9757	253.579	89.1067	77.8402	105.539				LOC108329970	LOC108325749	LOC108346964			LOC108341878	LOC108332896				LOC108340030	LOC108335340
						LOC108329996	2.79515	1.69822	4.04968	1.01776	1.22686	0.728323			LOC108325753	0	0	0	0.201139	0.831919	1.56373			LOC108346966	8.22788	8.4345	8.65119	2.57972	2.45999	3.63329				LOC108329996	LOC108325753	LOC108346966			LOC108341906	LOC108332927				LOC108340073	LOC108335379
						LOC108330020	19.5242	55.5944	34.6494	19.8404	13.0685	14.2636			LOC108325761	0	0	0	0.979739	0.9005	0.0735931			LOC108346992	0.828222	0.708214	0.609622	2.72206	3.8972	3.39731				LOC108330020	LOC108325761	LOC108346992			LOC108341917	LOC108332932				LOC108340140	LOC108335381
						LOC108330026	117.703	85.3625	94.7162	617.994	358.955	807.335			LOC108325805	0.304224	0.0926034	0.342665	0	0	0.023343			LOC108347001	8.42576	3.45076	9.48235	20.6796	14.4852	12.6935				LOC108330026	LOC108325805	LOC108347001			LOC108341920	LOC108332962				LOC108340179	LOC108335402
						LOC108330043	3.167	3.07789	2.38315	5.20059	10.3512	4.0974			LOC108325810	0.798224	4.12042	0.853597	15.9927	19.3255	14.0038			LOC108347033	1.24016	1.30066	1.5292	1.99778	5.09159	4.30851				LOC108330043	LOC108325810	LOC108347033			LOC108341923	LOC108332972				LOC108340276	LOC108335410
						LOC108330049	0	0	0	0.0904021	0.0360747	0.17079			LOC108325812	7.05964	7.27383	4.22207	10.2026	14.2267	12.3647			LOC108347045	0.192129	0.383343	0.0824944	2.46511	2.81264	2.19806				LOC108330049	LOC108325812	LOC108347045			LOC108341930	LOC108332989				LOC108340288	LOC108335419
						LOC108330088	3.76289	4.11115	3.15354	9.49227	13.551	7.8948			LOC108325833	17.2822	11.7455	20.0106	4.00712	5.87869	5.66102			LOC108347053	18.2469	26.4196	22.657	8.4221	9.25002	7.30142				LOC108330088	LOC108325833	LOC108347053			LOC108341947	LOC108333002				LOC108340309	LOC108335473
						LOC108330089	7.20664	0.956378	9.3464	0.661346	0.247414	0.283962			LOC108325834	5.8723	2.43874	4.18309	0.909339	0.940268	0.922117			LOC108347055	2.85504	3.16471	3.90461	1.35672	1.30612	1.37579				LOC108330089	LOC108325834	LOC108347055			LOC108341975	LOC108333010				LOC108340316	LOC108335480
						LOC108330108	9.75599	21.8852	13.5152	4.5884	4.87386	4.96073			LOC108325838	15.0566	28.9142	27.7998	7.02781	10.1126	9.91738			LOC108347062	0.722304	0.8647	0.806351	2.55656	2.24699	1.87955				LOC108330108	LOC108325838	LOC108347062			LOC108341981	LOC108333020				LOC108340329	LOC108335492
						LOC108330124	0.209804	0.812256	0.297855	1.3321	0.713685	1.80063			LOC108325851	2.63181	1.64564	0.130956	0.079176	0.136448	0.481732			LOC108347089	3.13243	4.26133	4.91797	1.42788	1.18695	0.794952				LOC108330124	LOC108325851	LOC108347089			LOC108342000	LOC108333028				LOC108340370	LOC108335496
						LOC108330145	0.113783	0	0.0587402	1.01677	0.266933	0.735273			LOC108325879	225.309	145.573	229.361	85.6061	79.1097	85.674			LOC108347109	0.370783	0.581271	0.136459	0.749924	2.27783	2.66162				LOC108330145	LOC108325879	LOC108347109			LOC108342040	LOC108333044				LOC108340371	LOC108335508
						LOC108330161	2.03541	4.84454	1.74707	7.42761	10.3785	6.6458			LOC108325884	5.72957	5.09587	0.0616225	0.049676	0.205462	0.755611			LOC108347139	1.24633	1.96451	1.22011	6.77137	8.84903	2.84055				LOC108330161	LOC108325884	LOC108347139			LOC108342052	LOC108333050				LOC108340378	LOC108335524
						LOC108330261	3.08213	13.0842	7.44427	14.3922	21.8468	14.4042			LOC108325893	70.7697	108.459	58.9161	2.15029	2.51502	2.16859			LOC108347153	8.28827	5.89784	4.92747	26.1562	24.8715	24.4954				LOC108330261	LOC108325893	LOC108347153			LOC108342062	LOC108333059				LOC108340393	LOC108335538
						LOC108330319	16.3332	16.5675	11.5071	26.2083	38.9484	27.3954			LOC108325943	5.05828	6.64669	6.57893	19.3374	17.2785	18.8976			LOC108347163	5.29522	5.86956	2.95374	12.0543	18.7999	12.2643				LOC108330319	LOC108325943	LOC108347163			LOC108342089	LOC108333063				LOC108340394	LOC108335557
						LOC108330366	0.158653	0.398416	0.163809	0.646682	1.53841	0.555331			LOC108325944	12.8036	17.0179	17.6411	44.5714	41.6573	45.3438			LOC108347187	1.06649	2.29813	0.952469	3.92578	4.48865	4.97618				LOC108330366	LOC108325944	LOC108347187			LOC108342099	LOC108333070				LOC108340443	LOC108335577
						LOC108330373	0.12836	0.300854	0.159038	0.57955	0.746803	0.601366			LOC108325949	9.2255	8.78308	9.97498	1.02162	2.1809	2.84059			LOC108347204	12.1476	21.3336	9.83175	1.78578	3.90609	6.99971				LOC108330373	LOC108325949	LOC108347204			LOC108342100	LOC108333095				LOC108340459	LOC108335612
						LOC108330407	1.09924	1.42717	1.43607	2.48999	3.17875	2.68187			LOC108325954	0.134849	0.0564398	0	0.252538	0.522255	0.512174			LOC108347209	0.341068	0.340256	0.186384	1.31694	1.70216	0.695544				LOC108330407	LOC108325954	LOC108347209			LOC108342104	LOC108333100				LOC108340506	LOC108335620
						LOC108330423	156.417	154.617	136.925	6.47434	4.53604	17.5493			LOC108325967	9.25678	2.36334	10.2266	0.77047	0.95601	0.117194			LOC108347212	29.2069	10.886	37.2029	6.53292	6.45772	8.12466				LOC108330423	LOC108325967	LOC108347212			LOC108342106	LOC108333104				LOC108340546	LOC108335623
						LOC108330482	5.17592	5.05477	5.16597	18.1762	33.5136	21.0438			LOC108326005	1.24601	3.82436	3.92075	0.592623	1.17449	1.05166			LOC108347222	13.2861	23.9762	15.4062	2.84549	7.04598	10.4789				LOC108330482	LOC108326005	LOC108347222			LOC108342173	LOC108333109				LOC108340561	LOC108335635
						LOC108330502	3.87791	7.97676	4.93167	11.3657	6.63452	14.1341			LOC108326022	56.9392	208.396	600.64	8.98355	21.86	20.5107			LOC108347227	0.434479	0.144482	0.31092	1.08929	1.78889	0.974643				LOC108330502	LOC108326022	LOC108347227			LOC108342200	LOC108333110				LOC108340569	LOC108335668
						LOC108330532	5.62328	4.29782	5.49047	2.29976	2.0075	2.46861			LOC108326037	1.91717	6.37473	10.5572	0.797861	0.687499	0.809073			LOC108347238	4.69719	6.20991	4.52557	1.11512	1.50246	3.83785				LOC108330532	LOC108326037	LOC108347238			LOC108342225	LOC108333114				LOC108340648	LOC108335672
						LOC108330537	0.532899	0.223039	0.618992	0	0	0			LOC108326046	0.322674	0.211386	0.405585	0.759006	0.905563	0.710466			LOC108347279	5.39836	5.86778	2.90601	8.1277	12.4588	11.5676				LOC108330537	LOC108326046	LOC108347279			LOC108342236	LOC108333127				LOC108340658	LOC108335743
						LOC108330542	0	0.311368	0	2.01185	0.436317	1.50231			LOC108326067	40.2074	23.243	34.1243	13.4113	14.5124	13.663			LOC108347286	10.8601	10.529	9.19459	4.0153	5.64468	5.07822				LOC108330542	LOC108326067	LOC108347286			LOC108342250	LOC108333134				LOC108340746	LOC108335768
						LOC108330545	0.466168	0.750423	0.0370244	1.68651	1.98534	1.24551			LOC108326071	23.1953	36.7919	20.0984	7.5256	8.61138	8.16877			LOC108347307	0.117226	0.0584736	0.302	0.622375	2.84232	0.946682				LOC108330545	LOC108326071	LOC108347307			LOC108342251	LOC108333141				LOC108340747	LOC108335770
						LOC108330569	5.47229	10.1679	13.098	18.9518	23.8862	18.7862			LOC108326074	2.49057	2.84548	1.84175	12.774	14.7727	13.0387			LOC108347336	49.1172	45.4136	58.8869	24.3275	16.0604	16.1299				LOC108330569	LOC108326074	LOC108347336			LOC108342293	LOC108333155				LOC108340763	LOC108335791
						LOC108330571	165.765	479.358	203.221	20.5184	6.90207	20.6075			LOC108326082	10.6716	9.58209	8.23519	28.3988	27.7757	26.3357			LOC108347357	6.95129	8.64246	8.46236	2.99871	4.18542	4.04236				LOC108330571	LOC108326082	LOC108347357			LOC108342321	LOC108333158				LOC108340777	LOC108335822
						LOC108330572	3.6547	7.45513	3.44374	8.84464	11.0544	8.36909			LOC108326088	0.674592	0.651562	0.750091	1.12297	1.5631	2.49648			LOC108347369	1.12983	0.862609	0.722724	2.13211	2.60547	1.22069				LOC108330572	LOC108326088	LOC108347369			LOC108342340	LOC108333160				LOC108340778	LOC108335837
						LOC108330573	1.8915	3.78242	1.2206	4.47273	6.23705	4.11677			LOC108326101	1.00188	5.00927	6.90559	0.360605	1.11861	1.05131			LOC108347400	8.82073	9.03596	6.54102	30.4173	41.8877	32.155				LOC108330573	LOC108326101	LOC108347400			LOC108342341	LOC108333177				LOC108340795	LOC108335838
						LOC108330583	28.7542	20.7064	22.8561	5.77993	7.31859	7.57244			LOC108326122	5.7007	4.96378	4.70284	1.93133	2.51476	2.75636			LOC108347435	0.133895	0.0667879	0.0862354	0.651631	0.398151	0.450537				LOC108330583	LOC108326122	LOC108347435			LOC108342379	LOC108333191				LOC108340824	LOC108335848
						LOC108330588	5.64924	7.89232	14.3608	3.55479	2.44952	3.36734			LOC108326130	581.279	344.298	521.711	171.258	125.276	162.432			LOC108347449	0.959437	0.717865	0.772412	0.212243	0.164596	0.269031				LOC108330588	LOC108326130	LOC108347449			LOC108342380	LOC108333210				LOC108340960	LOC108335869
						LOC108330595	44.3752	31.67	59.0208	17.0178	22.2308	17.5652			LOC108326144	0.113979	0.10336	0.0784549	0.245075	0.245236	0.272569			LOC108347497	16.6716	9.45735	13.7551	40.978	28.4638	23.2212				LOC108330595	LOC108326144	LOC108347497			LOC108342563	LOC108333234				LOC108340982	LOC108335882
						LOC108330597	200.454	191.189	148.706	80.4597	70.4342	88.8454			LOC108326162	3.17452	4.57539	4.46059	14.1052	15.5094	12.9335			LOC108347534	2.80558	7.57751	3.23193	1.02935	1.3148	1.04382				LOC108330597	LOC108326162	LOC108347534			LOC108342697	LOC108333242				LOC108341005	LOC108335900
						LOC108330599	5.4458	4.6152	5.44814	9.86318	12.4425	7.78684			LOC108326180	0.995237	1.98141	1.33307	3.22391	2.96317	3.08759			LOC108347557	8.27746	7.40139	4.76511	23.845	26.3671	19.036				LOC108330599	LOC108326180	LOC108347557			LOC108342701	LOC108333256				LOC108341022	LOC108335948
						LOC108330612	43.5048	39.5199	31.4597	88.1278	82.1842	101.344			LOC108326206	9.24344	9.4147	8.16465	18.0333	17.0716	17.644			LOC108347572	23.3344	18.2081	22.4394	9.04405	12.1748	12.3724				LOC108330612	LOC108326206	LOC108347572			LOC108342764	LOC108333284				LOC108341031	LOC108335983
						LOC108330645	0.893395	2.5759	6.14951	0.186746	0.434702	0.294004			LOC108326221	2.64422	1.68056	1.13756	3.32167	3.83501	4.38092			LOC108347686	601.539	327.239	648.415	242.004	187.682	299.163				LOC108330645	LOC108326221	LOC108347686			LOC108342781	LOC108333287				LOC108341051	LOC108335984
						LOC108330662	4.59385	6.25598	3.36266	7.83606	11.2918	7.03374			LOC108326227	93.0853	143.932	87.5199	178.935	305.232	214.908			LOC108347691	2.33887	5.68025	1.00424	9.77113	16.1199	11.8695				LOC108330662	LOC108326227	LOC108347691			LOC108342823	LOC108333289				LOC108341067	LOC108336017
						LOC108330673	6.31865	13.4119	11.0675	2.28189	3.44115	3.78238			LOC108326230	1.84516	2.30456	1.33056	3.64443	3.88182	2.95405			LOC108347718	16.96	45.3876	23.4261	12.8634	13.4241	16.7078				LOC108330673	LOC108326230	LOC108347718			LOC108342907	LOC108333296				LOC108341110	LOC108336085
						LOC108330691	14.9912	6.67311	33.3897	4.76327	7.33962	4.13091			LOC108326273	3.89915	3.61602	2.23844	5.35959	7.43559	6.97798			LOC108347755	210.652	282.638	231.388	106.052	101.71	86.5935				LOC108330691	LOC108326273	LOC108347755			LOC108342908	LOC108333314				LOC108341141	LOC108336090
						LOC108330717	10.3263	9.14648	9.60806	4.6872	3.88731	4.02508			LOC108326286	1.42771	1.79953	1.67743	2.923	3.1919	3.39345			LOC108347813	1.88964	3.47852	2.3761	0.756412	1.02913	0.585373				LOC108330717	LOC108326286	LOC108347813			LOC108342956	LOC108333325				LOC108341150	LOC108336114
						LOC108330718	0.776194	0.955494	0.282853	2.10444	1.32821	1.7334			LOC108326291	5.29996	9.57542	7.84346	1.94833	3.72511	3.83959			LOC108347834	41.5913	37.9162	37.1076	16.3374	18.1061	21.7221				LOC108330718	LOC108326291	LOC108347834			LOC108342991	LOC108333328				LOC108341163	LOC108336194
						LOC108330730	48.119	66.4331	95.225	31.3797	34.7543	25.3275			LOC108326292	4.51165	7.17556	8.2917	1.95269	3.41696	4.03643			LOC108347917	54.9101	80.4208	67.6685	31.4057	29.7094	32.3531				LOC108330730	LOC108326292	LOC108347917			LOC108343000	LOC108333337				LOC108341171	LOC108336220
						LOC108330743	17.6947	11.4764	8.82105	26.8403	49.37	16.0933			LOC108326367	1.95879	2.83485	2.48542	0.883932	0.964775	1.13538			LOC108347920	2.49491	2.18727	2.66186	4.01391	5.67226	6.42205				LOC108330743	LOC108326367	LOC108347920			LOC108343025	LOC108333339				LOC108341183	LOC108336235
						LOC108330745	13.4585	11.6555	20.9311	4.85678	2.38289	4.54675			LOC108326377	0.0983034	0.20572	0.118414	0.531836	0.493522	0.401025			LOC108347939	43.5983	60.0979	53.9735	17.4989	18.4823	18.7697				LOC108330745	LOC108326377	LOC108347939			LOC108343078	LOC108333347				LOC108341201	LOC108336244
						LOC108330749	155.004	182.352	151.465	53.7415	49.3434	63.4196			LOC108326386	10.6172	16.7395	13.4101	5.29078	4.73144	4.2921			LOC108347959	7.79676	5.3362	7.86318	2.24621	2.1567	1.9117				LOC108330749	LOC108326386	LOC108347959			LOC108343093	LOC108333355				LOC108341220	LOC108336272
						LOC108330766	11.0678	8.65635	19.7383	4.83731	4.56352	3.88307			LOC108326426	0.805805	0.28401	0.218945	5.13612	7.28183	9.07424			LOC108347960	1.87463	0.784263	1.97332	3.58513	3.48575	5.26335				LOC108330766	LOC108326426	LOC108347960			LOC108343213	LOC108333366				LOC108341235	LOC108336301
						LOC108330779	3.34976	2.57916	1.51722	6.03425	12.2029	5.76895			LOC108326433	64.4755	34.7404	48.0901	13.2934	14.7613	13.7127													LOC108330779	LOC108326433				LOC108343344	LOC108333367				LOC108341243	LOC108336408
						LOC108330783	3.76988	4.31587	2.69032	7.45718	4.9943	7.88156			LOC108326459	4.71942	2.9214	4.89325	12.9232	16.1103	13.5399													LOC108330783	LOC108326459				LOC108343349	LOC108333392				LOC108341267	LOC108336423
						LOC108330791	14.5835	9.91865	8.43734	1.74428	4.04063	6.01691			LOC108326474	0.442182	0.825701	0.597028	2.03838	1.25877	1.72252													LOC108330791	LOC108326474				LOC108343380	LOC108333395				LOC108341449	LOC108336459
						LOC108330812	13.6679	8.89129	4.32114	16.6935	38.6517	11.9176			LOC108326477	8.3277	16.758	11.3743	3.23618	4.61593	5.76036													LOC108330812	LOC108326477				LOC108343395	LOC108333415				LOC108341451	LOC108336462
						LOC108330876	160.762	74.561	63.2379	223.46	240.756	272.624			LOC108326509	0.852026	4.27928	0.424689	6.57814	6.82716	5.3067													LOC108330876	LOC108326509				LOC108343413	LOC108333417				LOC108341462	LOC108336471
						LOC108330901	3.44072	6.69442	3.12046	1.7057	1.57074	1.953			LOC108326513	45.67	29.0314	53.6146	17.8789	22.5916	13.3319													LOC108330901	LOC108326513				LOC108343423	LOC108333420				LOC108341502	LOC108336485
						LOC108330951	2.70584	2.58858	1.81817	7.75681	9.79383	9.81814			LOC108326539	20.237	43.6804	31.6154	9.30382	14.59	17.6171													LOC108330951	LOC108326539				LOC108343444	LOC108333432				LOC108341606	LOC108336528
						LOC108330959	0.239815	1.60595	0.0990431	2.12043	4.00572	1.93712			LOC108326545	0.944055	1.41413	3.59112	5.33494	19.2432	6.33252													LOC108330959	LOC108326545				LOC108343457	LOC108333438				LOC108341607	LOC108336545
						LOC108330969	12.8277	20.9963	13.3037	6.24854	8.27572	5.27335			LOC108326548	5.76741	17.1685	15.0543	4.90827	6.52527	5.74297													LOC108330969	LOC108326548				LOC108343474	LOC108333439				LOC108341683	LOC108336547
						LOC108330983	0.545934	0.319893	0.281837	2.10544	5.43038	0.970161			LOC108326560	43.6882	27.7904	23.5806	135.6	166.797	132.903													LOC108330983	LOC108326560				LOC108343516	LOC108333443				LOC108341782	LOC108336572
						LOC108330987	0.0814151	0.442981	0	0.95727	0.95499	1.67697			LOC108326563	37.2617	30.0311	45.5484	19.8552	15.1481	16.2781													LOC108330987	LOC108326563				LOC108343531	LOC108333469				LOC108341787	LOC108336574
						LOC108330995	5.68901	3.24501	6.44567	2.22575	1.74801	2.074			LOC108326584	3.47963	3.69692	3.03998	1.63906	1.31635	1.69436													LOC108330995	LOC108326584				LOC108343561	LOC108333471				LOC108341806	LOC108336647
						LOC108331002	12.5907	22.9313	14.418	2.29687	2.2198	2.83534			LOC108326588	21.4365	22.6149	15.1284	6.41519	8.94816	8.06391													LOC108331002	LOC108326588				LOC108343582	LOC108333486				LOC108341850	LOC108336861
						LOC108331012	0.742577	1.24319	0.191677	0	0.0348414	0			LOC108326641	13.5681	7.34903	15.9867	3.12222	6.18207	6.06274													LOC108331012	LOC108326641				LOC108343584	LOC108333507				LOC108341854	LOC108336883
						LOC108331031	1.27669	0.680078	0.479338	3.6027	2.23271	1.87502			LOC108326649	1.23612	2.19363	0.646652	2.6476	3.82987	2.83782													LOC108331031	LOC108326649				LOC108343711	LOC108333518				LOC108341860	LOC108336927
						LOC108331035	9.55525	7.59606	5.39824	15.3191	34.964	7.32998			LOC108326668	1.38427	0.835815	1.10123	2.81431	3.96468	3.25608													LOC108331035	LOC108326668				LOC108343722	LOC108333521				LOC108341867	LOC108336999
						LOC108331038	2.73555	8.219	3.68186	1.70011	1.05431	1.47968			LOC108326675	11.5587	18.0855	23.1635	5.68306	7.13558	7.57413													LOC108331038	LOC108326675				LOC108343733	LOC108333524				LOC108341887	LOC108337011
						LOC108331039	0.986222	3.35722	4.75193	0.432914	0.925463	0.531085			LOC108326676	10.9847	9.86663	11.7877	38.5492	37.8155	29.9497													LOC108331039	LOC108326676				LOC108343818	LOC108333539				LOC108341908	LOC108337077
						LOC108331042	34.9985	48.2454	30.7504	15.3074	12.9216	16.2207			LOC108326688	1.20752	1.26348	1.07892	0.618494	0.619545	0.352792													LOC108331042	LOC108326688				LOC108343836	LOC108333544				LOC108341921	LOC108337079
						LOC108331065	2.39295	2.04088	2.28424	0.382226	0.635526	0.765875			LOC108326691	2.66651	5.49436	3.75913	9.43254	10.3712	7.66072													LOC108331065	LOC108326691				LOC108343848	LOC108333556				LOC108341932	LOC108337081
						LOC108331072	1.00579	0.44903	0.969246	2.52289	2.07643	2.05818			LOC108326764	0.637434	1.23694	1.07697	1.95341	2.16947	1.56512													LOC108331072	LOC108326764				LOC108343929	LOC108333557				LOC108341934	LOC108337139
						LOC108331082	3.0585	11.1271	10.4453	2.60029	2.70449	1.80538			LOC108326765	0.733756	1.70089	0.815876	2.34895	3.40038	3.4062													LOC108331082	LOC108326765				LOC108343957	LOC108333565				LOC108341942	LOC108337155
						LOC108331098	25.8072	55.6814	39.0393	18.2534	18.4915	16.2405			LOC108326782	0.102185	0.242355	0.597864	0.0283505	0.0879444	0.0718723													LOC108331098	LOC108326782				LOC108343978	LOC108333589				LOC108341944	LOC108337163
						LOC108331118	0.465437	0.597398	0.544636	0.116748	0.0291175	0.0751919			LOC108326785	12.6655	19.4131	13.077	4.39244	5.72025	6.52474													LOC108331118	LOC108326785				LOC108344041	LOC108333605				LOC108342033	LOC108337191
						LOC108331119	151.406	117.639	133.069	280.781	206.225	309.783			LOC108326795	1.0103	0.471377	0.547218	2.05402	3.07892	2.64205													LOC108331119	LOC108326795				LOC108344204	LOC108333609				LOC108342039	LOC108337193
						LOC108331132	0.492313	2.06053	2.77876	0.339596	0.0615977	0.265113			LOC108326797	24.9281	14.0493	21.3764	42.2888	41.8929	35.8483													LOC108331132	LOC108326797				LOC108344476	LOC108333614				LOC108342044	LOC108337214
						LOC108331170	2.16101	10.0784	19.348	2.11983	1.15879	1.79545			LOC108326821	60.2124	74.8236	80.6897	21.7242	30.3555	34.5327													LOC108331170	LOC108326821				LOC108344584	LOC108333617				LOC108342063	LOC108337218
						LOC108331193	2.83069	9.33446	11.3365	1.93647	2.41482	2.77153			LOC108326833	3.2282	8.42045	3.03551	1.60736	1.51319	2.21381													LOC108331193	LOC108326833				LOC108344638	LOC108333644				LOC108342069	LOC108337222
						LOC108331194	0.407484	0.59692	0.210363	2.01229	2.10309	1.72803			LOC108326840	15.518	11.971	15.5511	37.7354	37.0221	33.3861													LOC108331194	LOC108326840				LOC108344641	LOC108333660				LOC108342109	LOC108337239
						LOC108331196	1.73763	1.45453	2.87055	5.72065	6.35925	4.0236			LOC108326866	222.538	153.043	264.709	403.206	493.253	567.719													LOC108331196	LOC108326866				LOC108344655	LOC108333664				LOC108342123	LOC108337310
						LOC108331201	59.6167	47.9502	19.1409	83.1752	152.125	52.5728			LOC108326878	12.9896	8.34219	9.10239	18.1494	26.9405	22.2866													LOC108331201	LOC108326878				LOC108344668	LOC108333678				LOC108342136	LOC108337319
						LOC108331208	9.25643	11.1423	6.87172	18.6371	18.0184	16.128			LOC108326879	11.0907	3.36741	12.5183	2.13919	3.43815	2.68799													LOC108331208	LOC108326879				LOC108344671	LOC108333684				LOC108342141	LOC108337341
						LOC108331213	3.56368	11.2258	8.4725	1.89659	1.32005	0.719647			LOC108326887	37.903	42.6883	34.391	14.1009	15.6184	17.0135													LOC108331213	LOC108326887				LOC108344677	LOC108333693				LOC108342162	LOC108337343
						LOC108331272	1.79353	1.91078	1.51512	0.383421	0.229505	0.526814			LOC108326889	6.4986	10.854	9.46331	2.5514	4.16833	2.27679													LOC108331272	LOC108326889				LOC108344684	LOC108333698				LOC108342163	LOC108337367
						LOC108331283	0.563991	0.236053	0.097053	1.50311	2.11698	1.67042			LOC108326895	6.63178	5.98167	4.4587	2.09668	3.40685	2.25632													LOC108331283	LOC108326895				LOC108344708	LOC108333735				LOC108342174	LOC108337373
						LOC108331293	0.964499	3.81255	3.37479	0.45362	1.05592	0.649234			LOC108326916	25.6937	35.2414	21.1196	52.8595	55.8665	54.366													LOC108331293	LOC108326916				LOC108344719	LOC108333744				LOC108342185	LOC108337374
						LOC108331299	19.7444	11.5782	25.5098	6.15764	6.83654	5.9701			LOC108326934	2.50206	1.26141	1.6146	6.55526	10.8647	5.3515													LOC108331299	LOC108326934				LOC108344749	LOC108333811				LOC108342218	LOC108337376
						LOC108331300	131.523	108.739	106.694	40.3362	49.3892	44.7477			LOC108326940	1867.55	1946.25	1740.42	4226.82	3626.75	4174.34													LOC108331300	LOC108326940				LOC108344763	LOC108333816				LOC108342240	LOC108337385
						LOC108331301	132.33	106.092	129.027	51.8726	57.1459	51.014			LOC108326951	5.50309	5.0277	6.7209	2.80058	2.6252	1.69865													LOC108331301	LOC108326951				LOC108344777	LOC108333827				LOC108342267	LOC108337401
						LOC108331323	0.64168	2.14855	3.5335	0	0	0.115183			LOC108326954	6.87477	4.11859	4.47695	26.2169	36.699	26.2629													LOC108331323	LOC108326954				LOC108344786	LOC108333834				LOC108342359	LOC108337411
						LOC108331324	5.07564	1.21392	5.42774	22.1664	19.392	12.0068			LOC108326963	9.51869	4.96205	13.0648	2.65671	3.38479	2.50161													LOC108331324	LOC108326963				LOC108344790	LOC108333839				LOC108342381	LOC108337437
						LOC108331343	0.185843	0.350022	0.575645	0	0	0			LOC108326989	0.523224	0.824433	0.095334	2.79229	5.08582	3.87062													LOC108331343	LOC108326989				LOC108344796	LOC108333865				LOC108342387	LOC108337492
						LOC108331362	0.25411	0.496325	0.612191	7.80812	3.41785	8.27879			LOC108326995	0.285824	0.451931	0.163951	1.00447	0.847305	0.857753													LOC108331362	LOC108326995				LOC108344801	LOC108333885				LOC108342388	LOC108337497
						LOC108331377	1.67716	0.802239	1.15444	4.65765	8.95587	2.09662			LOC108326996	40.7508	15.6678	18.3389	9.73099	12.5291	13.7105													LOC108331377	LOC108326996				LOC108344804	LOC108333889				LOC108342398	LOC108337542
						LOC108331381	5.06809	7.87873	7.10162	17.9338	9.05877	14.3282			LOC108327006	9.47838	23.1782	10.1393	5.14734	4.89448	4.30164													LOC108331381	LOC108327006				LOC108344864	LOC108333900				LOC108342417	LOC108337573
						LOC108331410	10.0055	3.07797	11.9492	0.82351	2.22992	1.04393			LOC108327018	12.1775	10.6354	8.79397	3.28092	3.81657	5.10935													LOC108331410	LOC108327018				LOC108344884	LOC108333950				LOC108342448	LOC108337574
						LOC108331449	16.1842	25.6573	16.3555	4.90341	5.13822	5.14103			LOC108327023	0.758317	4.57036	0.730762	7.57404	6.83094	8.10717													LOC108331449	LOC108327023				LOC108344891	LOC108333976				LOC108342451	LOC108337580
						LOC108331502	14.4527	13.3563	16.0565	31.0775	26.121	28.3685			LOC108327026	0.233015	0.541813	0.187124	0.711135	1.15869	1.44226													LOC108331502	LOC108327026				LOC108344906	LOC108333988				LOC108342464	LOC108337611
						LOC108331523	0.0983299	0.123465	0.0507626	0.693692	0.92272	0.95312			LOC108327038	0.540329	0.234525	0.206625	0.366448	1.27452	1.21614													LOC108331523	LOC108327038				LOC108344924	LOC108334010				LOC108342469	LOC108337612
						LOC108331532	45.622	51.4015	34.3407	107.561	87.7114	104.819			LOC108327041	3.30707	5.39815	4.7462	0.412886	0.398468	0.390776													LOC108331532	LOC108327041				LOC108344932	LOC108334015				LOC108342478	LOC108337640
						LOC108331547	10.803	3.73203	9.61965	2.52698	2.62823	1.84682			LOC108327051	10.9603	8.79061	14.6325	3.56418	4.91388	4.47481													LOC108331547	LOC108327051				LOC108344944	LOC108334028				LOC108342503	LOC108337641
						LOC108331555	0.53431	0.605117	0.259611	1.30082	1.32721	1.29478			LOC108327068	1.0761	2.03402	0.824341	2.94705	3.43566	3.07635													LOC108331555	LOC108327068				LOC108344958	LOC108334048				LOC108342568	LOC108337649
						LOC108331559	0.967269	0.775945	0.249675	2.08506	7.07232	0.520879			LOC108327077	37.0038	29.7049	28.3233	9.91022	10.9505	11.7244													LOC108331559	LOC108327077				LOC108344960	LOC108334055				LOC108342577	LOC108337675
						LOC108331593	22.9656	21.4396	16.3148	48.633	45.7159	52.8548			LOC108327087	0.23798	0.199208	0.0819043	0.572224	0.682716	0.490994													LOC108331593	LOC108327087				LOC108345027	LOC108334068				LOC108342585	LOC108337697
						LOC108331597	3.58481	6.07982	5.08526	1.87658	1.52109	1.63667			LOC108327109	0.891165	2.9176	3.74184	0.527462	1.02263	0.852455													LOC108331597	LOC108327109				LOC108345040	LOC108334071				LOC108342589	LOC108337703
						LOC108331611	4.7757	5.01745	2.3145	9.71776	20.8983	4.44805			LOC108327115	3.86959	2.80727	2.13084	5.529	4.82897	6.53207													LOC108331611	LOC108327115				LOC108345059	LOC108334076				LOC108342596	LOC108337704
						LOC108331627	0.915191	3.39681	0.891444	7.63403	1.49076	6.94618			LOC108327120	0.309501	0.712463	0.679063	0	0.0998885	0.0979603													LOC108331627	LOC108327120				LOC108345063	LOC108334077				LOC108342611	LOC108337706
						LOC108331667	2.82563	4.42108	1.63595	7.12907	4.06405	6.44198			LOC108327121	0.62664	2.23623	1.8048	0.329413	0.198694	0.222695													LOC108331667	LOC108327121				LOC108345077	LOC108334084				LOC108342647	LOC108337716
						LOC108331669	3.80762	9.24815	3.97779	11.5203	14.3344	10.8979			LOC108327124	1.4877	1.5442	3.35881	8.99799	9.88446	8.48823													LOC108331669	LOC108327124				LOC108345101	LOC108334111				LOC108342671	LOC108337730
						LOC108331682	2.1312	1.1313	0.966051	2.54251	4.29246	2.60323			LOC108327127	1.46511	5.33115	7.25488	0.920814	2.05867	2.22082													LOC108331682	LOC108327127				LOC108345105	LOC108334117				LOC108342682	LOC108337736
						LOC108331683	6.62681	1.6552	6.40072	1.00539	2.40718	0.733859			LOC108327136	55.8524	149.739	62.6331	292.807	240.544	255.87													LOC108331683	LOC108327136				LOC108345109	LOC108334142				LOC108342709	LOC108337749
						LOC108331689	51.9733	56.595	61.2053	117.387	145.712	91.0209			LOC108327142	17.7017	8.99766	9.40662	2.36137	2.44169	3.40634													LOC108331689	LOC108327142				LOC108345156	LOC108334153				LOC108342727	LOC108337763
						LOC108331701	0.307071	0.714007	0.334663	2.35886	0.41622	2.08077			LOC108327218	18.446	44.0292	20.554	3.04023	0.785909	5.54932													LOC108331701	LOC108327218				LOC108345160	LOC108334172				LOC108342744	LOC108337766
						LOC108331706	59.4315	38.5647	45.3195	20.8066	25.4935	18.3871			LOC108327318	2.00496	4.38225	2.99016	5.28449	6.61459	6.29888													LOC108331706	LOC108327318				LOC108345194	LOC108334179				LOC108342753	LOC108337785
						LOC108331725	13.3524	18.2203	14.2569	30.0325	26.3607	29.5949			LOC108327334	0.780182	1.13511	0.901431	1.66981	2.78174	2.06955													LOC108331725	LOC108327334				LOC108345221	LOC108334196				LOC108342755	LOC108337825
						LOC108331737	19.1733	13.0662	18.8714	6.72279	7.44005	6.77379			LOC108327391	0	0.0218915	0	0.293859	0.1463	0.0662195													LOC108331737	LOC108327391				LOC108345227	LOC108334197				LOC108342836	LOC108337851
						LOC108331756	18.0094	22.5541	21.6454	6.51803	6.10642	7.18839			LOC108327406	0.219029	0.590777	0.57793	0.141792	0.146615	0.0821628													LOC108331756	LOC108327406				LOC108345237	LOC108334254				LOC108342864	LOC108337953
						LOC108331766	1.07489	1.43962	2.01986	3.07366	3.44963	2.50055			LOC108327407	0.0723152	0.988715	1.99107	0	0.14522	0.101726													LOC108331766	LOC108327407				LOC108345240	LOC108334262				LOC108342891	LOC108337955
						LOC108331777	0.636525	0.113023	0.617378	0.0544305	0.0181003	0.0623221			LOC108327439	179.998	163.982	187.016	420.667	376.786	363.579													LOC108331777	LOC108327439				LOC108345264	LOC108334263				LOC108342971	LOC108337989
						LOC108331780	1.62679	1.64109	2.45488	6.12086	6.14542	5.02036			LOC108327451	0.988165	0.150395	0.278257	2.16835	2.01016	3.79108													LOC108331780	LOC108327451				LOC108345295	LOC108334280				LOC108343009	LOC108337994
						LOC108331788	8.47115	8.47664	7.66066	16.7974	24.2498	13.4965			LOC108327472	7.90867	5.00363	3.79798	1.40327	2.3216	2.1733													LOC108331788	LOC108327472				LOC108345347	LOC108334300				LOC108343024	LOC108338013
						LOC108331828	33.5034	40.9298	71.6527	11.5214	16.4419	10.3965			LOC108327508	1.72865	0.263094	0.48677	2.81221	2.23162	4.37708													LOC108331828	LOC108327508				LOC108345450	LOC108334302				LOC108343084	LOC108338022
						LOC108331854	3.52956	1.13636	2.9084	0.830004	0.828028	0.822412			LOC108327528	32.7895	14.0084	24.1621	9.96543	9.60181	12.8615													LOC108331854	LOC108327528				LOC108345452	LOC108334325				LOC108343131	LOC108338025
						LOC108331862	0.512709	1.12404	3.40309	0.183722	0.0916423	0.354981			LOC108327549	6.7975	10.3599	5.26379	13.9301	17.2699	14.4301													LOC108331862	LOC108327549				LOC108345536	LOC108334347				LOC108343153	LOC108338033
						LOC108331892	69.4696	84.6742	55.1771	181.983	266.016	145.667			LOC108327562	9.25147	4.57036	9.39551	2.77715	4.30741	1.5361													LOC108331892	LOC108327562				LOC108345645	LOC108334349				LOC108343163	LOC108338038
						LOC108331897	12.3257	6.87841	18.3038	5.05745	6.61615	4.87567			LOC108327573	146.288	122.128	156.857	29.5519	24.9325	33.0956													LOC108331897	LOC108327573				LOC108345650	LOC108334372				LOC108343229	LOC108338062
						LOC108331913	0.89665	4.95086	1.05041	7.31503	7.52414	6.25384			LOC108327580	1.31829	1.61849	1.72409	7.16871	8.92529	4.85866													LOC108331913	LOC108327580				LOC108345733	LOC108334394				LOC108343233	LOC108338138
						LOC108331915	38.1361	29.4027	15.3702	56.8289	65.5774	71.7966			LOC108327619	5.75296	8.37013	6.92989	15.9612	13.5569	11.0986													LOC108331915	LOC108327619				LOC108345859	LOC108334405				LOC108343260	LOC108338148
						LOC108331919	15.2925	14.8542	15.7703	35.5334	59.9473	54.8139			LOC108327633	5.25727	4.55078	5.36642	13.7738	11.8771	12.3033													LOC108331919	LOC108327633				LOC108345870	LOC108334412				LOC108343312	LOC108338196
						LOC108331924	5.92546	6.20627	5.03747	1.20624	1.27253	0.964411			LOC108327647	24.7896	20.7508	22.9787	2.29257	2.93947	4.74255													LOC108331924	LOC108327647				LOC108345872	LOC108334477				LOC108343365	LOC108338255
						LOC108331926	59.1345	55.5154	91.6746	22.2891	23.8478	43.4908			LOC108327678	2.81197	6.18568	4.72638	0.816449	1.40703	1.32468													LOC108331926	LOC108327678				LOC108345884	LOC108334494				LOC108343369	LOC108338295
						LOC108331947	2.2271	2.17975	1.59194	5.41447	4.72638	6.78069			LOC108327688	0.780404	1.14447	0.905703	2.35148	1.93163	1.55735													LOC108331947	LOC108327688				LOC108346010	LOC108334496				LOC108343379	LOC108338296
						LOC108331948	38.5056	22.8817	37.8346	11.5358	17.7755	11.1475			LOC108327698	60.691	160.956	130.077	32.5751	41.4393	41.2245													LOC108331948	LOC108327698				LOC108346014	LOC108334550				LOC108343381	LOC108338299
						LOC108331995	18.72	13.5171	17.1912	7.91671	6.81244	7.42536			LOC108327699	9.12046	9.60476	2.77731	24.8377	36.4257	29.4081													LOC108331995	LOC108327699				LOC108346033	LOC108334654				LOC108343398	LOC108338305
						LOC108332002	30.5626	38.8265	63.907	129.343	57.2148	201.315			LOC108327709	70.1189	37.6454	46.5965	108.227	135.79	110.879													LOC108332002	LOC108327709				LOC108346087	LOC108334662				LOC108343431	LOC108338349
						LOC108332014	38.0061	43.8659	32.0145	56.456	114.413	41.5091			LOC108327710	0.872213	0.442492	0.491212	1.67193	2.47946	1.76235													LOC108332014	LOC108327710				LOC108346263	LOC108334671				LOC108343478	LOC108338358
						LOC108332039	5.61866	6.07407	4.57686	11.4997	19.7653	10.2858			LOC108327713	0.745779	0.604138	0.198713	0.700829	2.13259	2.03051													LOC108332039	LOC108327713				LOC108346285	LOC108334706				LOC108343506	LOC108338366
						LOC108332042	11.3424	8.09295	6.66412	16.7149	28.4591	14.2446			LOC108327716	13.3172	32.3595	61.7356	9.82779	13.967	13.0148													LOC108332042	LOC108327716				LOC108346321	LOC108334727				LOC108343515	LOC108338429
						LOC108332059	0.571499	0.199329	1.0818	1.92629	3.39651	2.3851			LOC108327727	0.156409	0.174569	0.0807458	0.477341	0.403835	0.550055													LOC108332059	LOC108327727				LOC108346352	LOC108334738				LOC108343524	LOC108338450
						LOC108332063	62.8093	29.4042	57.7049	18.2469	25.0912	18.295			LOC108327728	8.42082	6.20303	9.15816	15.4819	23.3202	11.5298													LOC108332063	LOC108327728				LOC108346472	LOC108334778				LOC108343544	LOC108338483
						LOC108332072	33.3228	34.2759	39.5726	10.3836	13.0659	10.7001			LOC108327730	0.948223	9.25115	14.2129	0.408225	1.29447	1.82143													LOC108332072	LOC108327730				LOC108346799	LOC108334841				LOC108343546	LOC108338498
						LOC108332075	3.84946	7.09278	3.28928	1.62317	2.32516	1.59046			LOC108327749	2.20033	3.09431	2.57474	0.781397	0.833223	1.01523													LOC108332075	LOC108327749				LOC108346833	LOC108334905				LOC108343700	LOC108338529
						LOC108332081	0.533729	1.52844	2.52333	0.39635	0.158162	0.113454			LOC108327763	171.322	135.926	136.575	44.4442	43.8099	41.4243													LOC108332081	LOC108327763				LOC108346847	LOC108334969				LOC108343718	LOC108338537
						LOC108332082	18.6375	75.7883	145.437	6.58182	4.23424	9.79867			LOC108327767	6.89025	5.62056	3.15781	7.11019	14.7646	12.1059													LOC108332082	LOC108327767				LOC108346874	LOC108335031				LOC108343740	LOC108338541
						LOC108332118	0.461848	0.720489	0.216753	1.30329	3.21106	0.678293			LOC108327781	0.412785	1.49732	0.473554	1.41247	1.69735	2.41946													LOC108332118	LOC108327781				LOC108346883	LOC108335068				LOC108343746	LOC108338559
						LOC108332129	7.22579	5.16213	3.75173	12.2264	19.1338	8.55376			LOC108327797	31.7487	20.4447	22.4262	47.7158	61.7877	47.4696													LOC108332129	LOC108327797				LOC108346888	LOC108335101				LOC108343787	LOC108338562
						LOC108332146	35.0634	32.2126	29.9016	5.97977	6.0053	6.94945			LOC108327814	0.15541	0.086727	0.0534866	2.15587	1.33752	2.055													LOC108332146	LOC108327814				LOC108346898	LOC108335106				LOC108343823	LOC108338598
						LOC108332157	10.0216	7.72262	8.40482	20.0104	19.1818	19.3462			LOC108327817	0.813684	0.934105	0.960142	2.78641	3.02124	2.3154													LOC108332157	LOC108327817				LOC108346906	LOC108335110				LOC108343839	LOC108338599
						LOC108332184	4.23137	6.90389	3.48029	0.42725	0.179466	0.521378			LOC108327828	9.70357	10.496	9.0706	3.82225	3.91788	4.14559													LOC108332184	LOC108327828				LOC108346911	LOC108335116				LOC108343857	LOC108338606
						LOC108332187	2.33544	1.26591	1.1859	2.97106	4.09569	1.94832			LOC108327833	48.1119	29.5559	32.2864	14.7146	16.1475	17.623													LOC108332187	LOC108327833				LOC108346914	LOC108335123				LOC108343863	LOC108338654
						LOC108332191	38.4854	65.7332	48.855	23.115	22.0723	22.7699			LOC108327837	1.88516	0.926237	1.22709	3.71804	5.74911	6.50287													LOC108332191	LOC108327837				LOC108346940	LOC108335174				LOC108343867	LOC108338665
						LOC108332205	446.026	155.813	234.228	479.782	529.033	541.47			LOC108327841	19.6271	9.59197	16.108	26.9693	31.5182	29.3414													LOC108332205	LOC108327841				LOC108346950	LOC108335178				LOC108343875	LOC108338709
						LOC108332217	10.8162	11.0023	10.5174	3.55448	3.41753	3.22932			LOC108327849	0	0	0	0.150924	0.686651	1.43862													LOC108332217	LOC108327849				LOC108346958	LOC108335179				LOC108343877	LOC108338798
						LOC108332222	224.987	125.526	196.781	79.004	64.7054	63.9337			LOC108327852	45.4792	52.1613	30.6793	16.814	20.6515	20.8843													LOC108332222	LOC108327852				LOC108346964	LOC108335189				LOC108343893	LOC108338810
						LOC108332267	2.89605	3.5451	2.41142	8.05519	8.82499	6.81668			LOC108327856	36.0335	8.01859	22.0812	7.83403	6.85425	4.79467													LOC108332267	LOC108327856				LOC108346966	LOC108335200				LOC108343899	LOC108338846
						LOC108332272	29.6695	30.9301	24.2469	64.0033	95.391	66.9008			LOC108327882	14.4027	30.6304	15.2385	4.32069	5.86926	5.58415													LOC108332272	LOC108327882				LOC108347008	LOC108335212				LOC108343936	LOC108338857
						LOC108332277	93.0626	124.988	129.601	33.5186	30.0246	35.353			LOC108327896	2.93427	2.64515	3.1073	0.271364	0.539604	0.889035													LOC108332277	LOC108327896				LOC108347015	LOC108335224				LOC108343950	LOC108338918
						LOC108332279	1.05563	1.69515	0.778521	2.26962	3.39632	2.05342			LOC108327903	5.58414	17.6188	6.17215	0.53629	1.44794	2.56807													LOC108332279	LOC108327903				LOC108347022	LOC108335241				LOC108343962	LOC108338953
						LOC108332284	5.26099	4.17738	2.2659	11.5092	18.2241	9.68909			LOC108327905	1.18037	1.29389	0.580345	2.12865	3.4588	3.55808													LOC108332284	LOC108327905				LOC108347035	LOC108335251				LOC108343984	LOC108338986
						LOC108332310	2.01532	4.54396	2.68491	11.0071	1.89116	11.5265			LOC108327915	50.5136	36.3775	33.317	7.47011	8.43563	7.50033													LOC108332310	LOC108327915				LOC108347085	LOC108335253				LOC108344000	LOC108339019
						LOC108332319	97.7042	70.6468	145.353	42.3833	56.413	38.3763			LOC108327916	4.247	14.9598	3.99913	32.7474	32.136	33.3509													LOC108332319	LOC108327916				LOC108347101	LOC108335277				LOC108344131	LOC108339039
						LOC108332325	2.90568	6.18848	4.19635	1.76446	1.76025	2.33223			LOC108327926	0.506281	0.158924	0.0653416	0.869123	1.14378	0.614265													LOC108332325	LOC108327926				LOC108347126	LOC108335338				LOC108344187	LOC108339040
						LOC108332326	18.4629	17.811	18.3363	49.9887	40.6881	50.8847			LOC108327928	30.8792	26.689	29.6794	70.1573	77.8371	74.3216													LOC108332326	LOC108327928				LOC108347155	LOC108335353				LOC108344223	LOC108339046
						LOC108332333	22.2493	23.2658	24.2405	10.1671	9.87944	8.92931			LOC108327929	7.35417	6.03453	4.24617	2.21487	1.99872	1.7968													LOC108332333	LOC108327929				LOC108347177	LOC108335358				LOC108344227	LOC108339052
						LOC108332350	0.0976197	0.163431	0.503959	5.50945	0.458028	4.25806			LOC108327942	0.188622	0.203003	0.0556432	0.470987	0.834868	1.1599													LOC108332350	LOC108327942				LOC108347183	LOC108335370				LOC108344262	LOC108339054
						LOC108332352	0.0944364	0	0.0650034	1.42128	2.42224	0.533972			LOC108327953	0.21044	1.12299	1.11355	0.175155	0.113195	0.288627													LOC108332352	LOC108327953				LOC108347304	LOC108335375				LOC108344314	LOC108339116
						LOC108332358	61.986	24.3833	71.0461	4.5468	6.55196	7.73247			LOC108327958	3.57747	4.23379	3.2267	1.12945	1.87566	1.5618													LOC108332358	LOC108327958				LOC108347439	LOC108335376				LOC108344315	LOC108339123
						LOC108332377	3.32334	0.834569	27.1075	0.0781509	0	0.134222			LOC108327961	53.0373	62.6874	68.3113	12.9506	19.2133	21.526													LOC108332377	LOC108327961				LOC108347485	LOC108335414				LOC108344328	LOC108339144
						LOC108332403	11.5778	9.38163	12.8228	1.8995	3.03195	1.19619			LOC108327968	0.134254	0.187302	0.0462055	0.428351	0.539207	0.321056													LOC108332403	LOC108327968				LOC108347495	LOC108335415				LOC108344483	LOC108339152
						LOC108332412	14.2532	8.06156	19.2407	5.97882	4.9253	5.5621			LOC108327972	53.8517	136.583	272.587	18.6039	42.9469	30.6671													LOC108332412	LOC108327972				LOC108347534	LOC108335418				LOC108344519	LOC108339153
						LOC108332413	22.6476	23.0555	17.5936	35.4371	47.5634	36.087			LOC108327980	30.9933	19.5103	9.31549	43.5275	68.5186	62.0487													LOC108332413	LOC108327980				LOC108347541	LOC108335425				LOC108344587	LOC108339161
						LOC108332441	1.67432	3.0504	1.52534	3.89097	4.2976	3.69932			LOC108327986	47.6245	27.2873	30.4076	11.5956	15.0523	14.2997													LOC108332441	LOC108327986				LOC108347552	LOC108335427				LOC108344607	LOC108339200
						LOC108332461	2.07668	2.71258	1.31948	4.44343	4.3686	4.55309			LOC108327987	51.152	23.6607	38.881	14.04	19.7752	19.4704													LOC108332461	LOC108327987				LOC108347557	LOC108335442				LOC108344608	LOC108339214
						LOC108332470	26.6009	28.2487	10.6092	37.4099	52.0289	36.823			LOC108327993	26.0078	39.8243	24.2331	12.8035	10.9187	17.5342													LOC108332470	LOC108327993				LOC108347613	LOC108335457				LOC108344675	LOC108339236
						LOC108332472	20.9612	23.1066	20.1182	8.05334	10.2851	7.5417			LOC108328000	14.8533	9.77348	14.2677	28.17	36.0603	35.8008													LOC108332472	LOC108328000				LOC108347634	LOC108335482				LOC108344688	LOC108339307
						LOC108332484	0.13849	0.447149	0.204272	1.37712	2.0979	1.16661			LOC108328010	3.79583	6.09783	6.39748	0.348462	0.768669	1.62545													LOC108332484	LOC108328010				LOC108347686	LOC108335506				LOC108344690	LOC108339313
						LOC108332506	14.8844	14.3515	17.3056	6.57914	3.84203	6.64881			LOC108328016	41.0464	49.2162	56.5534	21.5607	19.7997	15.8336													LOC108332506	LOC108328016				LOC108347691	LOC108335509				LOC108344709	LOC108339334
						LOC108332520	4.6819	8.28994	3.32647	0.940503	1.19145	0.833286			LOC108328028	51.6036	66.6042	63.3774	26.2685	20.7627	21.965													LOC108332520	LOC108328028				LOC108347813	LOC108335512				LOC108344715	LOC108339363
						LOC108332531	0.0285794	0	0	0.188179	0.241368	0.138511			LOC108328038	0	0.0197857	0.0244047	0.295102	0.244111	0.199499													LOC108332531	LOC108328038				LOC108347819	LOC108335517				LOC108344728	LOC108339374
						LOC108332538	6.04704	6.60943	6.48215	1.9564	1.5903	2.45783			LOC108328042	2.84846	2.88636	7.32675	1.12304	2.15043	1.51842													LOC108332538	LOC108328042				LOC108347821	LOC108335520				LOC108344739	LOC108339395
						LOC108332555	1047.26	1848.38	2321.05	367.756	313.782	418.736			LOC108328044	0.250792	0.577315	0.129471	1.72212	2.21238	5.18604													LOC108332555	LOC108328044				LOC108347837	LOC108335523				LOC108344740	LOC108339416
						LOC108332556	312.773	360.277	780.201	70.827	63.9688	75.7575			LOC108328046	0.520758	0.747284	0.384057	0.835924	1.60066	1.2872													LOC108332556	LOC108328046				LOC108347915	LOC108335530				LOC108344762	LOC108339480
						LOC108332557	817.577	1527.63	3367.84	224.844	152.605	270.64			LOC108328064	1.6708	1.67831	1.55258	0.625795	1.04252	0.634589													LOC108332557	LOC108328064				LOC108347951	LOC108335534				LOC108344793	LOC108339503
						LOC108332572	0.515711	1.72676	2.43414	0.207897	0.0691341	0.208285			LOC108328075	0.732981	0.664694	0.651688	1.22016	1.98011	1.20294													LOC108332572	LOC108328075				LOC108347990	LOC108335560				LOC108344877	LOC108339528
						LOC108332600	1.46044	3.31824	1.61561	5.98558	6.95023	5.89842			LOC108328087	68.5682	64.5093	59.0226	3.97018	3.01477	4.2776													LOC108332600	LOC108328087					LOC108335619				LOC108344885	LOC108339604
						LOC108332612	3.22515	5.78508	12.6062	1.51684	1.29705	1.30257			LOC108328101	544.943	413.266	407.908	134.604	158.684	172.538													LOC108332612	LOC108328101					LOC108335636				LOC108344910	LOC108339651
						LOC108332672	1.3026	1.33269	0.956395	2.55945	6.0031	3.81125			LOC108328104	2.05954	3.10996	2.25155	0.403345	0.486575	1.26112													LOC108332672	LOC108328104					LOC108335656				LOC108344912	LOC108339709
						LOC108332782	5.68468	5.89151	5.45016	45.8331	15.3683	59.2566			LOC108328105	3.15636	1.72312	2.92831	5.23522	6.88964	4.80687													LOC108332782	LOC108328105					LOC108335667				LOC108344919	LOC108339725
						LOC108332790	6.0153	2.9754	9.67912	2.64539	2.82236	2.20859			LOC108328126	17.5079	28.2826	11.7341	1.78959	2.31307	1.16662													LOC108332790	LOC108328126					LOC108335686				LOC108344931	LOC108339757
						LOC108332830	0.44911	0.375941	0.38642	1.09132	1.82625	1.72317			LOC108328149	0.208993	0.670619	0.467533	2.84121	3.29758	1.96975													LOC108332830	LOC108328149					LOC108335688				LOC108344952	LOC108339766
						LOC108332837	0.178349	0.895755	1.47316	0.167761	0	0.0480209			LOC108328152	0.356698	0.547406	0.79796	0	0.0511648	0.0501771													LOC108332837	LOC108328152					LOC108335698				LOC108344996	LOC108339770
						LOC108332855	0.538204	1.72699	0.138923	5.4844	2.06227	5.28931			LOC108328155	39.5983	42.6116	45.4622	127.026	100.096	133.142													LOC108332855	LOC108328155					LOC108335761				LOC108345016	LOC108339773
						LOC108332870	0.972554	1.87244	0.970686	0.182963	0.24337	0.0523725			LOC108328163	0.391316	0.818907	1.2121	0.162852	0.140326	0.110094													LOC108332870	LOC108328163					LOC108335764				LOC108345082	LOC108339780
						LOC108332879	2.70139	8.38808	4.72581	1.94652	2.20973	2.1656			LOC108328177	1.49156	6.28304	4.5704	0.881042	1.11806	1.29952													LOC108332879	LOC108328177					LOC108335778				LOC108345097	LOC108339786
						LOC108332890	80.6854	123.091	56.4609	152.24	184.444	156.572			LOC108328180	6.75075	11.1505	29.6852	3.36128	5.18747	3.10327													LOC108332890	LOC108328180					LOC108335786				LOC108345113	LOC108339789
						LOC108332927	2.72541	1.30968	0.990102	5.12722	10.1353	3.1799			LOC108328192	0.460467	0.859844	1.20686	0.176889	0.152422	0.119583													LOC108332927	LOC108328192					LOC108335813				LOC108345155	LOC108339803
						LOC108332935	17.507	13.5314	14.4229	6.22558	7.32697	6.75043			LOC108328193	4.04324	3.06722	4.17462	6.80073	6.7783	7.85609													LOC108332935	LOC108328193					LOC108335823				LOC108345164	LOC108339816
						LOC108332946	0.0839145	0.193169	0.62815	0	0	0.0338913			LOC108328195	0.322922	0.11263	0.0555693	0.537556	1.08852	2.18044													LOC108332946	LOC108328195					LOC108335831				LOC108345180	LOC108339826
						LOC108332954	0.341429	1.07176	1.71855	0.120435	0.0800986	0.0689479			LOC108328202	11.3407	51.6067	98.2652	4.44196	11.1477	6.61581													LOC108332954	LOC108328202					LOC108335833				LOC108345217	LOC108339837
						LOC108332959	24.6612	10.8465	12.5155	5.70099	9.08678	6.07737			LOC108328212	0.791389	0.301116	0.519976	1.03795	1.67179	1.59904													LOC108332959	LOC108328212					LOC108335842				LOC108345230	LOC108339855
						LOC108332972	5.5743	13.2805	6.05059	22.1162	26.758	19.8003			LOC108328215	1.43946	4.39803	11.6669	26.6578	38.5283	18.8316													LOC108332972	LOC108328215					LOC108335849				LOC108345259	LOC108339860
						LOC108332989	0.261242	0.262416	0.269731	1.08122	0.882529	0.548651			LOC108328235	106.144	106.06	118.364	20.2598	18.9216	16.6284													LOC108332989	LOC108328235					LOC108335851				LOC108345292	LOC108339886
						LOC108332994	0.218338	1.56182	1.51655	0.224046	0.298017	0.240496			LOC108328236	23.4819	28.672	16.386	7.95093	2.81688	5.81411													LOC108332994	LOC108328236					LOC108335867				LOC108345321	LOC108339958
						LOC108332996	19.3705	44.2247	22.3084	9.33117	7.98666	8.31657			LOC108328238	1.24941	1.41499	0.834715	2.11044	2.78312	2.29517													LOC108332996	LOC108328238					LOC108335889				LOC108345339	LOC108339964
						LOC108332998	4.441	12.9226	7.69678	2.66886	3.70436	2.20644			LOC108328245	0.107736	0	0.278093	1.25541	0.973581	0.818389													LOC108332998	LOC108328245					LOC108335904				LOC108345340	LOC108339966
						LOC108332999	6.55837	18.592	10.7157	3.91128	4.66333	4.20529			LOC108328247	35.7247	61.7075	74.7226	22.4191	28.3669	29.1355													LOC108332999	LOC108328247					LOC108335923				LOC108345345	LOC108339967
						LOC108333010	0.149501	0.175202	0.710052	1.2375	3.25474	0.410586			LOC108328255	141.809	119.607	135.092	654.146	592.024	652.013													LOC108333010	LOC108328255					LOC108335927				LOC108345362	LOC108339969
						LOC108333031	7.02284	4.77456	11.0422	3.01793	3.71324	2.90836			LOC108328266	3.97497	4.13544	3.81099	9.54735	11.6803	10.3046													LOC108333031	LOC108328266					LOC108335949				LOC108345417	LOC108339981
						LOC108333063	10.1291	23.0343	11.1991	25.9235	29.6638	28.2957			LOC108328272	0.028287	0.0947139	0.204443	0.353162	0.389519	0.716249													LOC108333063	LOC108328272					LOC108335963				LOC108345420	LOC108339991
						LOC108333066	3.31912	2.49773	5.53855	1.86063	1.79328	1.2999			LOC108328276	2.57427	1.77776	1.92699	4.49954	6.14806	3.74799													LOC108333066	LOC108328276					LOC108335986				LOC108345451	LOC108340013
						LOC108333067	2.20757	4.89307	8.08994	1.72555	1.69227	1.00461			LOC108328279	0.580685	0.518485	0.519614	0.177218	0.283197	0.147034													LOC108333067	LOC108328279					LOC108335989				LOC108345463	LOC108340018
						LOC108333072	5.4463	3.03933	6.74794	1.62227	1.61841	0.733215			LOC108328286	0.571476	0.453193	0.310551	1.57718	2.61449	1.21854													LOC108333072	LOC108328286					LOC108336016				LOC108345569	LOC108340073
						LOC108333092	39.6633	19.7038	63.7034	11.7046	15.5204	11.3076			LOC108328300	13.1303	41.5272	36.4167	6.95051	15.1304	13.5863													LOC108333092	LOC108328300					LOC108336023				LOC108345570	LOC108340140
						LOC108333095	9.01896	6.88645	11.1367	17.8842	26.648	15.0133			LOC108328307	5.35553	6.59154	4.42833	0.56664	0.800748	0.689523													LOC108333095	LOC108328307					LOC108336039				LOC108345575	LOC108340199
						LOC108333099	16.1891	15.4036	22.9555	7.96931	6.43116	5.71023			LOC108328318	0.312416	0.34869	1.29027	2.42698	3.49541	3.42794													LOC108333099	LOC108328318					LOC108336047				LOC108345610	LOC108340223
						LOC108333100	1.29758	2.31403	0.873747	4.61685	3.7588	3.46339			LOC108328319	13.3734	77.0738	280.049	3.26865	6.57695	5.15103													LOC108333100	LOC108328319					LOC108336051				LOC108345647	LOC108340276
						LOC108333104	18.6353	11.3193	10.0025	26.1036	47.7584	18.0688			LOC108328326	1.35766	1.57556	1.3062	3.08188	3.93026	2.78662													LOC108333104	LOC108328326					LOC108336053				LOC108345660	LOC108340288
						LOC108333110	2.60644	1.48616	0.975051	6.43129	11.5558	4.21075			LOC108328334	10.4895	49.7411	72.2411	1.71829	3.02525	3.15522													LOC108333110	LOC108328334					LOC108336077				LOC108345673	LOC108340306
						LOC108333114	1.81297	1.79353	1.47482	5.52944	3.35101	6.3903			LOC108328351	3.32401	6.95615	16.5881	0.870989	2.27802	1.81841													LOC108333114	LOC108328351					LOC108336088				LOC108345707	LOC108340309
						LOC108333141	29.216	23.0587	28.257	198.428	84.878	276.354			LOC108328353	3.3187	5.36221	3.0281	0.738742	0.79708	0.651411													LOC108333141	LOC108328353					LOC108336118				LOC108345752	LOC108340316
						LOC108333152	5.48817	6.51672	2.49746	0.0764792	0.305188	0.0492568			LOC108328361	10.6901	2.25593	2.59706	147.448	228.695	165.139													LOC108333152	LOC108328361					LOC108336124				LOC108345764	LOC108340329
						LOC108333167	27.4368	18.3387	20.051	7.02079	10.3116	5.86155			LOC108328366	69.3205	61.1588	46.1468	18.4587	13.8172	15.3305													LOC108333167	LOC108328366					LOC108336175				LOC108345820	LOC108340370
						LOC108333169	16.425	9.04218	15.5837	3.96687	7.15114	4.66153			LOC108328367	3.10773	4.24788	7.39223	1.01502	1.82823	1.79294													LOC108333169	LOC108328367					LOC108336205				LOC108345821	LOC108340371
						LOC108333171	248.268	481.434	395.121	117.746	154.107	132.347			LOC108328373	3.53658	7.33774	8.45775	1.66049	2.28929	1.50524													LOC108333171	LOC108328373					LOC108336210				LOC108345831	LOC108340378
						LOC108333187	21.353	17.4063	20.7387	9.60452	6.74911	7.88655			LOC108328376	1.61838	2.99463	1.75892	3.86384	4.4351	4.13381													LOC108333187	LOC108328376					LOC108336256				LOC108345880	LOC108340393
						LOC108333191	0.615004	4.29006	0.705543	4.94932	10.1316	4.74695			LOC108328393	1.87585	1.03305	0.968403	3.41027	3.18638	2.4999													LOC108333191	LOC108328393					LOC108336275				LOC108345895	LOC108340394
						LOC108333195	4.48262	4.50999	2.58116	8.02755	5.3794	7.52026			LOC108328401	12.6402	42.277	95.02	2.72249	6.82301	4.02414													LOC108333195	LOC108328401					LOC108336281				LOC108345908	LOC108340443
						LOC108333205	5.39247	5.67978	4.71964	9.5736	13.103	9.95201			LOC108328409	2.5912	6.08183	12.3278	1.05722	1.79282	1.54379													LOC108333205	LOC108328409					LOC108336290				LOC108345910	LOC108340459
						LOC108333208	60.5723	27.5952	30.7776	68.3255	108.169	75.2597			LOC108328410	41.0323	23.8433	30.9197	9.03468	5.7642	11.3059													LOC108333208	LOC108328410					LOC108336305				LOC108345921	LOC108340479
						LOC108333221	0.801067	1.12654	0.959434	0	0.0902058	0.0258827			LOC108328424	0.549883	5.38546	2.10068	0.228842	0.236625	0.324881													LOC108333221	LOC108328424					LOC108336309				LOC108345935	LOC108340506
						LOC108333222	43.2343	52.6225	48.2452	18.2381	17.3471	18.3369			LOC108328431	6.91506	39.4802	13.5472	2.65644	5.49357	2.09515													LOC108333222	LOC108328431					LOC108336316				LOC108345937	LOC108340515
						LOC108333234	22.4379	21.3414	18.3758	60.0822	42.8283	64.207			LOC108328436	1.24463	1.75221	0.993011	0.0470882	0.243449	0.14325													LOC108333234	LOC108328436					LOC108336324				LOC108345938	LOC108340561
						LOC108333238	141.939	62.1037	211.562	56.1046	73.0096	46.9175			LOC108328452	7.68446	17.8272	49.9475	1.15737	3.84216	2.03842													LOC108333238	LOC108328452					LOC108336328				LOC108345975	LOC108340568
						LOC108333245	31.5043	38.4797	22.5151	60.041	46.7359	63.4205			LOC108328456	17.3067	17.4967	15.7298	3.95626	4.09082	5.86348													LOC108333245	LOC108328456					LOC108336338				LOC108345976	LOC108340569
						LOC108333252	8.85231	5.27256	2.76835	11.1691	21.606	6.5661			LOC108328463	1.63	5.03326	3.70252	0.602976	1.12227	1.58977													LOC108333252	LOC108328463					LOC108336343				LOC108345995	LOC108340597
						LOC108333256	6.22825	4.41146	6.02327	11.9556	11.1337	11.9285			LOC108328470	2.42058	5.5721	3.56141	8.76404	9.27045	9.2958													LOC108333256	LOC108328470					LOC108336348				LOC108346020	LOC108340612
						LOC108333287	0.397297	0.358152	0.126218	1.00614	1.51996	0.518409			LOC108328471	2.70771	1.52803	1.44497	0.68371	0.523677	0.462212													LOC108333287	LOC108328471					LOC108336352				LOC108346053	LOC108340637
						LOC108333298	5.78349	11.1197	7.23103	4.12261	2.62879	3.46725			LOC108328473	0.654587	1.59401	0.552974	5.20067	9.78203	8.78959													LOC108333298	LOC108328473					LOC108336370				LOC108346118	LOC108340641
						LOC108333314	6.41692	7.01498	4.32631	11.1935	17.166	11.237			LOC108328475	16.6019	29.425	20.5521	61.2655	49.0611	47.8281													LOC108333314	LOC108328475					LOC108336386				LOC108346126	LOC108340648
						LOC108333325	0.238615	0.124837	0.277165	5.02205	9.51637	1.66241			LOC108328487	131.416	114.481	128.974	60.1775	49.6225	62.664													LOC108333325	LOC108328487					LOC108336395				LOC108346161	LOC108340658
						LOC108333328	2.2931	2.83754	2.11027	7.08047	10.4317	4.87227			LOC108328488	4.38886	5.51074	2.96704	31.2678	85.3473	34.8382													LOC108333328	LOC108328488					LOC108336401				LOC108346163	LOC108340726
						LOC108333329	2.45326	7.71746	1.96101	15.1856	4.30719	13.7116			LOC108328492	3.35033	4.61078	2.81427	0.898018	1.02631	1.67749													LOC108333329	LOC108328492					LOC108336403				LOC108346200	LOC108340728
						LOC108333347	0.698697	2.41575	0.345018	2.08595	9.43569	2.52743			LOC108328494	85.1651	40.4066	62.0249	162.656	196.555	174.454													LOC108333347	LOC108328494					LOC108336409				LOC108346204	LOC108340740
						LOC108333348	0.0657482	1.23832	2.71539	0.0618448	0.0308488	0.0531085			LOC108328509	0	0	0.0644034	9.3452	13.6893	14.7413													LOC108333348	LOC108328509					LOC108336445				LOC108346205	LOC108340746
						LOC108333355	0	0.0767275	0.0946395	0.689754	4.3007	0.0370199			LOC108328514	2.39186	5.76627	1.11955	5.54775	7.38326	6.99848													LOC108333355	LOC108328514					LOC108336452				LOC108346215	LOC108340747
						LOC108333371	13.4395	11.4204	13.3856	5.17157	5.09556	5.48275			LOC108328518	3.94529	7.35279	8.14699	2.2305	2.56262	3.20427													LOC108333371	LOC108328518					LOC108336464				LOC108346220	LOC108340763
						LOC108333380	28.4288	16.2736	27.2268	0.335194	0.260086	0.383792			LOC108328530	0.297636	0.747436	1.22923	0.123866	0.128079	0.0837376													LOC108333380	LOC108328530					LOC108336466				LOC108346248	LOC108340777
						LOC108333391	1.62002	15.8062	13.2168	1.12414	1.32084	1.78053			LOC108328556	2.84586	3.17628	3.5913	8.50975	7.16635	5.69358													LOC108333391	LOC108328556					LOC108336475				LOC108346264	LOC108340795
						LOC108333395	0	0.0283141	0	0.381801	1.71401	0			LOC108328566	1.62241	11.7183	3.87672	15.0085	13.2051	12.7937													LOC108333395	LOC108328566					LOC108336541				LOC108346288	LOC108340800
						LOC108333415	207.649	182.607	224.514	398.177	445.761	373.215			LOC108328574	1.07099	1.72898	1.57971	7.51339	9.34906	6.58589													LOC108333415	LOC108328574					LOC108336646				LOC108346293	LOC108340960
						LOC108333425	9.2631	14.0106	10.8833	2.52381	1.55864	1.70288			LOC108328579	0	0	0	0.142591	0.265394	0.260271													LOC108333425	LOC108328579					LOC108336665				LOC108346302	LOC108340982
						LOC108333438	0.045969	0.192399	0.0474628	0.908039	0.949014	0.519846			LOC108328580	1.06076	3.0782	6.93647	0.706324	0.912934	1.61156													LOC108333438	LOC108328580					LOC108336703				LOC108346326	LOC108340992
						LOC108333443	1.19376	1.4854	1.13261	2.79204	4.26891	2.13702			LOC108328583	231.55	243.66	204.189	110.709	66.9913	115.946													LOC108333443	LOC108328583					LOC108336727				LOC108346363	LOC108341005
						LOC108333461	0.999827	1.73159	0.925525	0.29187	0.323527	0.194942			LOC108328587	0.28287	0.118392	0.730155	6.65121	4.99071	4.05874													LOC108333461	LOC108328587					LOC108336728				LOC108346380	LOC108341022
						LOC108333464	11.164	7.1201	13.7223	3.90044	5.5873	3.43534			LOC108328607	404.244	535.404	357.07	797.191	943.775	895.541													LOC108333464	LOC108328607					LOC108336816				LOC108346436	LOC108341031
						LOC108333466	14.5876	6.44963	7.86096	1.71877	2.88638	0.860986			LOC108328608	6.17798	3.08945	4.63908	12.2877	17.5393	24.5821													LOC108333466	LOC108328608					LOC108336831				LOC108346513	LOC108341051
						LOC108333471	0.160256	0.0335367	0.0413658	4.37151	4.88744	3.62454			LOC108328611	4.85284	2.55526	6.86928	45.6686	41.9676	59.9194													LOC108333471	LOC108328611					LOC108336832				LOC108346549	LOC108341110
						LOC108333474	0.544305	1.94401	0.899188	0.341327	0.272412	0.293111			LOC108328615	0.946852	0.731622	0.97762	1.93992	2.63275	1.53686													LOC108333474	LOC108328615					LOC108336856				LOC108346986	LOC108341123
						LOC108333475	108.132	53.3657	156.256	43.7331	49.4682	30.0632			LOC108328616	6.53696	6.59566	3.55548	27.496	37.1715	40.6906													LOC108333475	LOC108328616					LOC108336900				LOC108347016	LOC108341150
						LOC108333485	37.6654	123.678	125.794	28.8158	18.0966	17.0783			LOC108328622	4.96349	9.31257	47.5957	1.42457	4.02627	2.26319													LOC108333485	LOC108328622					LOC108336909				LOC108347028	LOC108341163
						LOC108333486	0.244807	0.292747	0.433306	2.26984	3.77405	2.48593			LOC108328623	4.11883	14.707	37.2773	0.964188	2.65862	1.24933													LOC108333486	LOC108328623					LOC108336972				LOC108347039	LOC108341171
						LOC108333489	2.09263	2.24436	2.76831	1.10722	0.981853	0.686699			LOC108328626	10.9844	10.2492	7.90769	1.55173	1.47441	1.23331													LOC108333489	LOC108328626					LOC108337008				LOC108347059	LOC108341173
						LOC108333511	20.4036	40.9512	63.9321	19.8592	15.7461	19.6629			LOC108328642	0.117748	0.0985648	0.0607873	0.588033	0.709373	1.1429													LOC108333511	LOC108328642					LOC108337044				LOC108347064	LOC108341180
						LOC108333521	0.935647	0.404238	0.342792	4.31533	29.399	1.34089			LOC108328651	0	0.250289	0	1.24434	2.0072	2.52366													LOC108333521	LOC108328651					LOC108337050				LOC108347072	LOC108341183
						LOC108333524	38.4133	80.3671	16.0259	110.143	140.202	68.2078			LOC108328656	0.735267	0.351701	0	2.27309	2.5312	2.12772													LOC108333524	LOC108328656					LOC108337051				LOC108347073	LOC108341189
						LOC108333525	6.71292	14.0481	17.2759	3.58129	3.7138	3.11586			LOC108328662	0.831358	4.28254	2.90526	0.159684	0.220154	0.215904													LOC108333525	LOC108328662					LOC108337058				LOC108347089	LOC108341201
						LOC108333527	15.7621	12.9531	16.0513	6.9731	6.07849	6.68571			LOC108328663	24.8855	11.0533	23.4656	67.634	85.2326	77.3718													LOC108333527	LOC108328663					LOC108337071				LOC108347163	LOC108341216
						LOC108333536	243.948	163.09	211.933	437.858	387.49	502.794			LOC108328670	1.62568	1.01189	0.516463	1.70005	3.19287	2.46277													LOC108333536	LOC108328670					LOC108337094				LOC108347186	LOC108341220
						LOC108333544	64.5081	40.9266	65.6076	124.348	157.676	124.167			LOC108328680	3.03266	3.56773	2.79269	0.409325	1.1992	0.484256													LOC108333544	LOC108328680					LOC108337097				LOC108347188	LOC108341243
						LOC108333555	1.29628	2.65244	2.71398	4.19988	5.10219	3.1994			LOC108328681	0.851779	0.855609	0.0879458	1.70151	2.63907	2.8038													LOC108333555	LOC108328681					LOC108337103				LOC108347207	LOC108341267
						LOC108333556	3.3244	5.68835	1.00954	20.4637	32.1135	9.87247			LOC108328693	0.662856	3.12111	0.342198	9.1033	11.0531	12.3083													LOC108333556	LOC108328693					LOC108337116				LOC108347208	LOC108341451
						LOC108333576	24.4615	14.6527	27.0328	45.0334	75.5321	56.6785			LOC108328697	0.448834	0.429383	0.264811	0.880577	1.07608	1.40708													LOC108333576	LOC108328697					LOC108337118				LOC108347212	LOC108341502
						LOC108333583	6.50704	2.1522	10.0286	2.00043	1.34038	1.61529			LOC108328703	4.36387	1.39158	1.07278	6.80312	12.221	2.39701													LOC108333583	LOC108328703					LOC108337143				LOC108347234	LOC108341607
						LOC108333589	18.2278	41.291	5.70848	85.6472	110.979	48.7067			LOC108328706	12.4156	43.0329	76.6138	4.60181	8.93229	9.00547													LOC108333589	LOC108328706					LOC108337151				LOC108347239	LOC108341622
						LOC108333591	0.423075	0.560734	2.62094	0.0331632	0.0661684	0.056957			LOC108328709	0.597547	0.555772	0.205655	1.27102	2.17137	1.40096													LOC108333591	LOC108328709					LOC108337154				LOC108347250	LOC108341683
						LOC108333594	48.4719	26.2468	35.8931	12.0397	14.4985	9.97191			LOC108328712	115.196	217.329	151.939	37.1927	29.8536	99.8497													LOC108333594	LOC108328712					LOC108337161				LOC108347253	LOC108341782
						LOC108333634	2.73951	0.993714	1.2257	4.03709	4.97008	3.098			LOC108328716	1.63738	1.10955	0.966051	2.2714	3.82496	2.23751													LOC108333634	LOC108328716					LOC108337168				LOC108347259	LOC108341811
						LOC108333641	8.69756	5.51557	6.12286	2.72707	3.09156	1.33059			LOC108328722	1.10731	1.21211	0.263837	2.76495	3.22553	2.37245													LOC108333641	LOC108328722					LOC108337172				LOC108347268	LOC108341854
						LOC108333660	0.149061	0.20796	0.102603	0.420636	0.885894	0.561892			LOC108328723	0.0440384	0.147455	0	2.34589	5.04086	2.52753													LOC108333660	LOC108328723					LOC108337181				LOC108347307	LOC108341860
						LOC108333661	5.84005	7.86669	10.6042	2.7151	3.52752	3.09067			LOC108328725	40.7406	66.2387	40.3455	19.1557	28.0672	20.4994													LOC108333661	LOC108328725					LOC108337189				LOC108347354	LOC108341867
						LOC108333662	4.42306	5.55368	31.1112	1.82021	2.5941	2.45627			LOC108328764	25.32	19.6553	26.1428	9.89945	10.6583	8.53795													LOC108333662	LOC108328764					LOC108337190				LOC108347376	LOC108341884
						LOC108333671	0.259237	0.390604	0.321193	1.36554	0.583839	1.63333			LOC108328772	1.15039	3.78766	3.52371	1.24475	0.561038	0.614938													LOC108333671	LOC108328772					LOC108337195				LOC108347385	LOC108341887
						LOC108333676	127.651	185.916	125.809	322.822	192.083	324.349			LOC108328786	116.127	43.1922	92.3358	25.9078	21.0191	22.5332													LOC108333676	LOC108328786					LOC108337200				LOC108347403	LOC108341915
						LOC108333692	0.721151	4.09148	12.0788	0.301483	0.150383	0.129448			LOC108328799	4.86536	9.4464	9.07014	1.06864	1.45393	1.14069													LOC108333692	LOC108328799					LOC108337242				LOC108347404	LOC108341921
						LOC108333703	1.07276	4.83529	7.49771	0.698586	0.542051	0.399935			LOC108328815	0.865723	3.80457	7.59777	0.180142	0.372538	0.639356													LOC108333703	LOC108328815					LOC108337254				LOC108347405	LOC108341929
						LOC108333707	12.5681	10.8783	6.67951	0.589757	1.20345	0.989875			LOC108328828	3.99689	4.43732	2.6754	7.47105	8.23531	7.16149													LOC108333707	LOC108328828					LOC108337256				LOC108347446	LOC108341942
						LOC108333710	1.79483	3.64046	10.4774	0.844136	0.388674	0.669132			LOC108328849	1.21822	2.8239	7.3533	0.0779967	0	0.158185													LOC108333710	LOC108328849					LOC108337264				LOC108347484	LOC108342009
						LOC108333717	0.706718	1.70901	1.98636	0.332381	0.515806	0.348857			LOC108328854	0.153192	0.683912	0.15817	1.06255	1.45027	0.775786													LOC108333717	LOC108328854					LOC108337269				LOC108347500	LOC108342033
						LOC108333735	2.42599	0.840309	1.81384	5.19343	7.5361	5.00039			LOC108328904	30.8771	35.8091	20.0695	3.29131	6.57446	7.36863													LOC108333735	LOC108328904					LOC108337282				LOC108347524	LOC108342039
						LOC108333740	11.2248	32.382	46.8167	6.56174	4.58228	5.02011			LOC108328910	66.8131	45.8447	57.7632	144.73	136.936	146.854													LOC108333740	LOC108328910					LOC108337289				LOC108347562	LOC108342063
						LOC108333744	0.123738	0.155367	0	0.698349	1.39337	0.749625			LOC108328928	18.1656	19.4455	20.6142	8.46567	8.71759	9.57381													LOC108333744	LOC108328928					LOC108337298				LOC108347593	LOC108342109
						LOC108333756	21.4878	23.0743	24.1133	5.79823	7.82119	5.47007			LOC108328954	1.41055	8.88665	5.28899	0.815652	2.19794	1.22814													LOC108333756	LOC108328954					LOC108337307				LOC108347602	LOC108342117
						LOC108333758	0.872651	2.13524	2.4951	0.189425	0.692906	0.162667			LOC108328968	1.3582	2.92351	1.84752	4.18094	4.76844	3.03875													LOC108333758	LOC108328968					LOC108337309				LOC108347624	LOC108342136
						LOC108333765	117.477	173.11	79.8407	43.7987	51.6084	48.7416			LOC108328986	13.8716	20.9009	15.8978	5.85534	7.94759	9.45002													LOC108333765	LOC108328986					LOC108337311				LOC108347636	LOC108342141
						LOC108333769	0.379632	5.21163	1.95984	0.214256	0.0712487	0			LOC108328992	11.1026	8.03894	8.06176	27.915	30.0411	25.1512													LOC108333769	LOC108328992					LOC108337321				LOC108347648	LOC108342157
						LOC108333799	1.30789	4.3245	4.4563	0.369074	0.0613658	0.369761			LOC108329070	162.501	93.1077	136.996	46.8623	46.865	44.2729													LOC108333799	LOC108329070					LOC108337328				LOC108347658	LOC108342158
						LOC108333811	0.538204	0.675779	0.138923	2.4047	8.33326	0.217369			LOC108329078	4.94684	2.43582	2.94438	9.05829	9.16603	6.43482													LOC108333811	LOC108329078					LOC108337331				LOC108347702	LOC108342163
						LOC108333816	7.12653	4.39827	3.36727	13.4069	35.6476	7.95178			LOC108329098	11.0424	10.994	11.0558	37.286	33.4064	32.4792													LOC108333816	LOC108329098					LOC108337333				LOC108347720	LOC108342174
						LOC108333843	22.5199	54.0955	29.8615	16.1945	11.766	18.5884			LOC108329105	1.68785	2.05093	1.4054	5.3928	5.06078	4.6414													LOC108333843	LOC108329105					LOC108337346				LOC108347721	LOC108342185
						LOC108333855	11.9201	11.5665	12.6089	42.3785	48.1673	46.3351			LOC108329130	4.68376	6.08381	5.0583	10.0971	12.2475	10.1784													LOC108333855	LOC108329130					LOC108337349				LOC108347745	LOC108342218
						LOC108333872	2.52574	2.50371	1.57841	0.562687	0.249487	0.483201			LOC108329138	163.335	258.493	163.646	82.1062	96.3876	92.791													LOC108333872	LOC108329138					LOC108337362				LOC108347799	LOC108342253
						LOC108333882	1.79835	1.91592	0.956529	0	0.0511382	0.132058			LOC108329162	9.56796	16.5246	11.7808	0.961137	2.0823	1.39235													LOC108333882	LOC108329162					LOC108337384				LOC108347824	LOC108342267
						LOC108333885	0.467823	1.40325	0.415939	1.99245	2.19501	1.71099			LOC108329172	0.0349523	0.243816	0.0360881	0.494562	0.501356	0.314674													LOC108333885	LOC108329172					LOC108337434				LOC108347825	LOC108342289
						LOC108333978	0.468203	0.577571	0.585189	0.185434	0.0462482	0.11943			LOC108329194	10.6181	7.21993	7.94404	3.15439	2.75556	3.03327													LOC108333978	LOC108329194					LOC108337442				LOC108347940	LOC108342302
						LOC108334010	7.60213	4.00441	4.90094	13.0807	10.0221	12.1915			LOC108329207	3.25291	7.0314	0.425141	21.5571	57.1611	47.7863													LOC108334010	LOC108329207					LOC108337454				LOC108347957	LOC108342320
						LOC108334021	60.0843	139.914	204.267	18.303	15.2798	27.2919			LOC108329214	3.75055	2.00279	6.67659	23.1705	21.1759	16.9739													LOC108334021	LOC108329214					LOC108337455				LOC108347959	LOC108342359
						LOC108334033	2.79619	3.06511	4.15873	1.31509	1.24949	1.23687			LOC108329250	8.36953	8.89218	17.4729	22.2957	24.8152	19.6786													LOC108334033	LOC108329250					LOC108337461					LOC108342378
						LOC108334045	26.9765	40.0198	91.142	10.6105	11.4861	8.25865			LOC108329258	0.0338688	0.198456	0.104908	0.244313	0.582976	0.333505													LOC108334045	LOC108329258					LOC108337499					LOC108342388
						LOC108334055	1.88384	2.02411	1.36444	3.30597	4.3271	3.77014			LOC108329274	72.8657	39.4302	58.6466	114.372	128.879	115.495													LOC108334055	LOC108329274					LOC108337500					LOC108342391
						LOC108334058	3.04085	0.691963	1.79845	0.610943	0.387856	0.620029			LOC108329298	16.7835	26.8747	12.4719	8.87945	7.82232	7.92656													LOC108334058	LOC108329298					LOC108337504					LOC108342398
						LOC108334084	24.4747	15.319	16.2232	43.0526	55.1274	35			LOC108329316	0.384918	0.537012	0.86109	0.934438	1.57356	1.24538													LOC108334084	LOC108329316					LOC108337508					LOC108342408
						LOC108334101	4.44136	2.08195	3.30169	1.00264	0.388989	0.430505			LOC108329318	23.1124	9.91941	16.7348	5.05383	5.81573	4.95953													LOC108334101	LOC108329318					LOC108337512					LOC108342417
						LOC108334111	2.24966	2.21828	1.35823	4.03494	6.31529	2.69497			LOC108329322	22.3381	52.9146	49.7398	7.17573	13.3224	21.5275													LOC108334111	LOC108329322					LOC108337524					LOC108342429
						LOC108334121	2.74857	3.6618	2.59807	0.728281	0.690219	0.187621			LOC108329343	21.419	11.0571	14.8696	6.10798	5.99994	8.09066													LOC108334121	LOC108329343					LOC108337526					LOC108342441
						LOC108334142	188.28	49.0034	138.281	236.209	328.388	270.044			LOC108329344	1.69415	4.65101	1.54167	4.97117	5.1526	5.24703													LOC108334142	LOC108329344					LOC108337534					LOC108342448
						LOC108334191	0	0.0741569	0.0457344	0.62498	0.249396	0.322016			LOC108329357	7.17228	18.3403	30.8894	2.33064	4.43931	5.63897													LOC108334191	LOC108329357					LOC108337536					LOC108342451
						LOC108334199	128.335	73.2151	143.208	14.3632	17.5878	13.0672			LOC108329377	0.57121	0.843791	0.728541	3.10431	4.62688	4.59428													LOC108334199	LOC108329377					LOC108337541					LOC108342465
						LOC108334243	6.07101	16.589	16.3472	3.7232	1.95755	3.26207			LOC108329393	0.541857	0.626369	0.399618	0	0.0444137	0.174225													LOC108334243	LOC108329393					LOC108337547					LOC108342469
						LOC108334254	2.97406	2.5694	2.89007	5.53514	8.49188	3.59705			LOC108329398	56.8834	54.3495	84.4698	189.53	166.763	169.848													LOC108334254	LOC108329398					LOC108337555					LOC108342478
						LOC108334288	1.2814	5.46629	10.4189	1.04307	0.520292	1.4232			LOC108329403	4.74831	4.9915	7.55344	2.18288	3.01742	2.77277													LOC108334288	LOC108329403					LOC108337571					LOC108342492
						LOC108334300	4.41554	1.07425	7.14173	15.1405	12.9408	20.6798			LOC108329405	17.1414	26.6944	20.6398	36.0545	45.8969	44.2828													LOC108334300	LOC108329405					LOC108337590					LOC108342503
						LOC108334303	10.2501	36.1999	61.9366	5.14215	7.96968	4.65233			LOC108329412	14.1118	19.6819	10.4105	4.95021	5.79738	4.2641													LOC108334303	LOC108329412					LOC108337593					LOC108342526
						LOC108334325	1.92835	1.24168	1.56983	2.33709	4.34986	2.27654			LOC108329413	231.528	267.551	134.686	86.9324	97.3934	105.58													LOC108334325	LOC108329413					LOC108337596					LOC108342539
						LOC108334366	1.63151	1.13324	2.61639	0.816302	0.325743	0.588832			LOC108329429	47.5106	51.493	45.9914	19.8993	18.8114	20.6577													LOC108334366	LOC108329429					LOC108337632					LOC108342568
						LOC108334372	1.77159	3.11609	1.22716	5.35783	14.8147	3.64093			LOC108329438	7.5093	12.2609	7.36991	16.9649	17.4353	17.0291													LOC108334372	LOC108329438					LOC108337634					LOC108342572
						LOC108334377	9.24673	34.4994	41.6804	8.44926	9.81747	4.78023			LOC108329444	5.36673	10.8355	8.68908	19.1438	21.8358	16.5987													LOC108334377	LOC108329444					LOC108337635					LOC108342577
						LOC108334397	33.2789	16.8801	14.9537	7.89433	10.8289	7.72072			LOC108329478	7.4826	9.78552	6.29414	20.0171	23.2081	19.6729													LOC108334397	LOC108329478					LOC108337644					LOC108342585
						LOC108334407	15.0115	15.6903	15.6669	6.67854	5.0636	7.66868			LOC108329481	6.26866	6.38277	6.35882	11.4726	16.3745	12.3764													LOC108334407	LOC108329481					LOC108337662					LOC108342589
						LOC108334411	43.6662	14.797	23.9006	8.01682	17.1803	6.3744			LOC108329482	61.474	45.6702	46.6577	19.6839	16.6041	18.443													LOC108334411	LOC108329482					LOC108337672					LOC108342596
						LOC108334412	16.1426	12.8741	10.2082	20.5518	64.4868	16.9831			LOC108329487	33.3421	35.7523	30.1916	14.4403	15.6373	15.3887													LOC108334412	LOC108329487					LOC108337680					LOC108342601
						LOC108334441	3.53554	2.93566	6.85928	1.44826	1.41806	1.65824			LOC108329506	6.53966	4.37042	7.4881	1.09753	1.30355	1.00767													LOC108334441	LOC108329506					LOC108337685					LOC108342611
						LOC108334458	7.06222	15.043	13.5417	3.707	6.21293	3.03055			LOC108329533	2.0214	1.59446	1.58539	3.8341	5.00164	4.44575													LOC108334458	LOC108329533					LOC108337687					LOC108342626
						LOC108334477	11.3591	5.88496	9.00217	15.6805	25.8415	9.27456			LOC108329550	1.59196	2.88449	1.95579	25.897	52.6017	20.9373													LOC108334477	LOC108329550					LOC108337702					LOC108342642
						LOC108334496	9.40246	12.9433	10.6339	17.893	29.5551	12.9728			LOC108329554	87.439	61.3131	54.198	147.144	169.812	163.582													LOC108334496	LOC108329554					LOC108337707					LOC108342647
						LOC108334554	2.98545	3.29773	2.92358	1.62124	1.64626	0.72097			LOC108329558	6.96717	5.80885	8.08202	37.266	34.7112	29.8475													LOC108334554	LOC108329558					LOC108337709					LOC108342671
						LOC108334565	4.98618	1.96652	3.53939	0.518624	0.877311	0.290454			LOC108329569	1.30963	1.89218	0.685355	2.56832	4.43128	3.45236													LOC108334565	LOC108329569					LOC108337713					LOC108342682
						LOC108334587	13.9194	16.5812	14.7034	3.42433	2.96403	5.49201			LOC108329570	0.534525	0.646302	0.960705	0.164778	0.340765	0.0668375													LOC108334587	LOC108329570					LOC108337719					LOC108342709
						LOC108334598	8.0208	13.797	9.49483	26.42	12.5444	35.8354			LOC108329573	15.7842	19.819	10.6425	25.6384	32.1706	32.135													LOC108334598	LOC108329573					LOC108337722					LOC108342725
						LOC108334631	19.8333	4.02082	14.0785	3.57085	3.63505	2.94127			LOC108329614	68.2216	64.8486	66.6008	21.3149	17.8082	19.663													LOC108334631	LOC108329614					LOC108337741					LOC108342727
						LOC108334639	4.26028	2.76509	3.63372	17.1039	30.8237	22.7673			LOC108329615	0.609695	0.680484	0.437158	1.32505	1.51588	1.47232													LOC108334639	LOC108329615					LOC108337775					LOC108342744
						LOC108334641	11.1945	28.306	25.5079	8.1516	4.87207	8.77741			LOC108329622	47.3486	77.7986	136.254	19.0086	27.5747	24.9242													LOC108334641	LOC108329622					LOC108337797					LOC108342753
						LOC108334654	182.541	136.705	62.5625	318.758	536.376	283.302			LOC108329639	0.14193	1.99001	0.549533	2.86472	2.99269	2.90497													LOC108334654	LOC108329639					LOC108337821					LOC108342755
						LOC108334667	23.1282	28.956	25.2918	76.4645	60.505	87.3341			LOC108329655	5.23399	4.48878	4.34315	9.46116	13.9559	11.6539													LOC108334667	LOC108329655					LOC108337845					LOC108342805
						LOC108334681	1.82725	5.93978	4.65369	0.916678	1.14312	0.885586			LOC108329657	36.972	35.8649	30.5723	16.0623	13.9764	17.4759													LOC108334681	LOC108329657					LOC108337888					LOC108342836
						LOC108334683	4.27826	5.72999	2.24262	9.34867	7.20584	11.2712			LOC108329668	30.5576	25.9535	28.0492	12.6239	12.7647	13.1473													LOC108334683	LOC108329668					LOC108337898					LOC108342864
						LOC108334686	79.7174	308.617	886.739	11.9312	4.88723	10.9921			LOC108329678	10.2987	7.2761	7.46411	17.6692	18.1961	14.6972													LOC108334686	LOC108329678					LOC108337899					LOC108342887
						LOC108334693	472.902	486.361	530.996	952.372	850.161	971.833			LOC108329732	60.1797	53.1188	49.116	22.0894	21.7829	24.1671													LOC108334693	LOC108329732					LOC108337956					LOC108342891
						LOC108334699	1.97532	5.50107	3.84369	0.857561	1.17634	0.675052			LOC108329743	2806.08	2688.68	3369.67	1133.06	934.755	914.898													LOC108334699	LOC108329743					LOC108337976					LOC108343009
						LOC108334724	3.01074	4.85145	4.11887	10.7616	14.3735	12.3422			LOC108329754	8.4861	4.75391	5.63904	19.0707	19.8505	17.4838													LOC108334724	LOC108329754					LOC108337986					LOC108343015
						LOC108334734	15.344	17.2122	15.4578	5.84336	6.76215	5.87096			LOC108329783	0.132355	0.0553958	0.119574	0.674748	0.427162	0.43288													LOC108334734	LOC108329783					LOC108337995					LOC108343024
						LOC108334740	29.7997	21.0209	35.5766	4.81015	4.37024	7.40077			LOC108329785	31.9399	37.2928	33.7484	8.46164	9.45825	10.2749													LOC108334740	LOC108329785					LOC108338002					LOC108343084
						LOC108334743	6.39769	15.2498	16.2723	31.0801	16.9856	41.3737			LOC108329796	3.89701	7.31504	2.92629	9.63252	13.4157	7.8741													LOC108334743	LOC108329796					LOC108338051					LOC108343143
						LOC108334748	78.7223	84.9495	56.5265	24.9493	26.1145	21.8662			LOC108329829	0.273028	1.51412	1.33903	0.22725	0.234979	0.172832													LOC108334748	LOC108329829					LOC108338080					LOC108343153
						LOC108334761	4.28231	6.03184	0.807768	12.7039	6.37548	14.6678			LOC108329848	6.74241	11.4012	8.69489	15.8215	32.1833	18.9007													LOC108334761	LOC108329848					LOC108338095					LOC108343229
						LOC108334774	2.39084	9.25613	3.39423	12.0879	11.358	9.7768			LOC108329852	0.881406	0.771344	0.744585	1.73401	1.75851	1.48786													LOC108334774	LOC108329852					LOC108338116					LOC108343230
						LOC108334778	5.42041	8.98389	7.16359	17.0294	15.056	18.3016			LOC108329855	7.24834	13.1172	5.23872	3.10269	3.11911	3.37935													LOC108334778	LOC108329855					LOC108338130					LOC108343233
						LOC108334858	0.454167	1.83175	2.00359	0.388367	0.193721	0.133402			LOC108329857	4.72699	10.4559	6.92553	14.8145	20.273	19.9708													LOC108334858	LOC108329857					LOC108338132					LOC108343260
						LOC108334905	1.53967	2.05407	0.496783	2.62498	4.01839	2.72055			LOC108329859	14.3756	10.2843	13.2803	25.6998	38.76	43.5464													LOC108334905	LOC108329859					LOC108338170					LOC108343264
						LOC108334914	5.00356	2.44322	3.81311	1.45678	1.5651	1.20287			LOC108329865	1.40111	1.53936	4.2043	19.7159	23.9663	15.2257													LOC108334914	LOC108329865					LOC108338200					LOC108343273
						LOC108335037	53.1883	51.2655	67.0177	22.7302	24.4758	24.4078			LOC108329874	12.4049	8.21523	7.23143	18.4022	24.1111	17.5304													LOC108335037	LOC108329874					LOC108338204					LOC108343284
						LOC108335102	15.1754	23.4016	20.2261	35.8762	33.1917	38.8249			LOC108329890	0.164965	0.115074	0.0851627	0.572105	0.922839	0.626556													LOC108335102	LOC108329890					LOC108338211					LOC108343312
						LOC108335115	14.209	13.6372	12.331	3.39897	4.54033	6.23344			LOC108329892	13.1267	7.90508	20.8661	45.0784	46.2865	41.6867													LOC108335115	LOC108329892					LOC108338223					LOC108343342
						LOC108335125	29.3324	92.9638	236.38	8.04014	7.55935	7.69913			LOC108329895	2.57449	4.16879	3.57325	1.01872	1.70718	1.28239													LOC108335125	LOC108329895					LOC108338246					LOC108343354
						LOC108335130	4.65776	8.91181	12.2289	34.7578	16.3593	45.4347			LOC108329906	8.27798	5.18139	10.626	2.85532	4.71748	3.74519													LOC108335130	LOC108329906					LOC108338270					LOC108343369
						LOC108335136	10.1966	10.0873	6.99091	17.8178	19.742	15.2032			LOC108329915	85.8667	30.7971	75.8869	0.486897	0.413554	0.811142													LOC108335136	LOC108329915					LOC108338272					LOC108343381
						LOC108335141	1.92124	7.87477	14.1935	0.498531	1.02577	0.963243			LOC108329927	18.4793	8.47596	8.1677	25.9157	24.7819	22.9682													LOC108335141	LOC108329927					LOC108338274					LOC108343398
						LOC108335158	7.07364	4.9003	12.3824	2.75325	3.47152	3.80919			LOC108329943	17.1733	12.9534	7.55816	30.3102	32.4842	23.6713													LOC108335158	LOC108329943					LOC108338289					LOC108343419
						LOC108335174	33.1346	41.0962	12.8452	82.8724	133.28	63.1984			LOC108329944	1.81209	1.9647	1.38986	4.1082	4.66381	3.99113													LOC108335174	LOC108329944					LOC108338292					LOC108343435
						LOC108335179	1.94615	1.59775	1.39111	6.1607	8.92052	4.95789			LOC108329965	0.0460852	0.0514359	0.142748	0.242934	0.621382	0.84277													LOC108335179	LOC108329965					LOC108338312					LOC108343442
						LOC108335181	17.5434	44.3523	23.0169	14.2016	8.78004	12.4245			LOC108329977	0	0.0695	0	0.276422	0.214368	0.84092													LOC108335181	LOC108329977					LOC108338318					LOC108343475
						LOC108335189	2.01424	5.7653	3.35434	12.0402	7.56059	11.809			LOC108330026	117.703	85.3625	94.7162	233.91	360.543	267.143													LOC108335189	LOC108330026					LOC108338364					LOC108343515
						LOC108335190	17.21	27.3901	35.9283	0.976623	1.24002	1.57567			LOC108330034	1.74461	2.10294	1.76527	3.33981	3.84379	3.62234													LOC108335190	LOC108330034					LOC108338389					LOC108343524
						LOC108335193	4.53445	5.65009	3.96702	7.977	18.1572	6.8222			LOC108330043	3.167	3.07789	2.38315	8.84619	12.9352	10.828													LOC108335193	LOC108330043					LOC108338402					LOC108343546
						LOC108335201	212.583	251.947	203.431	74.6762	69.3537	81.1548			LOC108330044	0.227865	0.190741	0.235269	0.720702	0.862881	0.711597													LOC108335201	LOC108330044					LOC108338409					LOC108343599
						LOC108335209	22.4726	22.3965	16.1796	7.82027	9.59839	6.51207			LOC108330088	3.76289	4.11115	3.15354	8.39936	10.83	10.4147													LOC108335209	LOC108330088					LOC108338427					LOC108343718
						LOC108335233	18.2544	9.24558	19.0861	6.2162	6.2014	6.53263			LOC108330089	7.20664	0.956378	9.3464	0.21945	0.151276	0													LOC108335233	LOC108330089					LOC108338433					LOC108343746
						LOC108335251	0.785822	0.986694	0.550564	1.42554	2.81796	1.11082			LOC108330108	9.75599	21.8852	13.5152	4.23536	6.61443	7.19762													LOC108335251	LOC108330108					LOC108338466					LOC108343759
						LOC108335252	0.466031	1.71646	2.59834	0.0438364	0.043732	0.037644			LOC108330110	0.33717	0.105839	0.0435158	0.982229	1.34209	1.06718													LOC108335252	LOC108330110					LOC108338482					LOC108343778
						LOC108335266	1.88094	2.99154	2.81599	1.17951	0.941365	1.21547			LOC108330145	0.113783	0	0.0587402	1.08911	1.07719	0.528197													LOC108335266	LOC108330145					LOC108338484					LOC108343799
						LOC108335269	9.05132	19.9239	23.7386	7.96213	5.71489	8.32672			LOC108330161	2.03541	4.84454	1.74707	7.37866	8.53716	7.04769													LOC108335269	LOC108330161					LOC108338494					LOC108343823
						LOC108335289	2.98004	3.1818	3.7362	1.54457	1.08433	1.12988			LOC108330173	30.4085	37.2141	28.0803	17.3896	12.5041	12.7948													LOC108335289	LOC108330173					LOC108338526					LOC108343849
						LOC108335297	4.81531	10.9181	10.1393	3.38816	2.45502	4.74716			LOC108330185	0	0.0368104	0	0.402616	0.529849	0.111347													LOC108335297	LOC108330185					LOC108338543					LOC108343857
						LOC108335300	23.8885	34.9023	25.2305	7.78214	5.70702	7.08114			LOC108330192	40.786	46.8683	30.6491	10.7802	8.30818	8.4194													LOC108335300	LOC108330192					LOC108338546					LOC108343863
						LOC108335311	27.251	39.2445	30.9005	12.7197	6.63458	11.6437			LOC108330261	3.08213	13.0842	7.44427	16.4457	17.4314	15.98													LOC108335311	LOC108330261					LOC108338558					LOC108343874
						LOC108335315	2.67818	6.44532	3.97499	11.6512	36.4935	9.19411			LOC108330268	25.0665	11.2366	13.0112	7.63858	6.24798	9.59569													LOC108335315	LOC108330268					LOC108338568					LOC108343875
						LOC108335327	2.36268	3.33287	2.84603	0.57618	1.19067	1.16629			LOC108330344	0	0	0	0.0957802	0.123797	0.242815													LOC108335327	LOC108330344					LOC108338581					LOC108343877
						LOC108335358	2.34944	2.27572	1.42082	6.78774	19.6218	3.38889			LOC108330351	16.149	12.0259	12.2936	31.3333	30.2513	31.0815													LOC108335358	LOC108330351					LOC108338608					LOC108343908
						LOC108335361	2.54368	7.74277	3.48586	20.8379	6.64011	23.1618			LOC108330366	0.158653	0.398416	0.163809	0.880345	0.955802	1.1159													LOC108335361	LOC108330366					LOC108338617					LOC108343936
						LOC108335364	0.291922	0.570178	0.251173	1.83061	0.639187	2.00432			LOC108330407	1.09924	1.42717	1.43607	2.50205	3.57181	3.35139													LOC108335364	LOC108330407					LOC108338653					LOC108343946
						LOC108335375	0.896478	7.4442	1.518	9.98415	13.5609	6.80688			LOC108330423	156.417	154.617	136.925	1.63995	1.69573	2.39472													LOC108335375	LOC108330423					LOC108338669					LOC108343950
						LOC108335379	4.72549	6.88276	3.65928	1.8002	1.37465	1.60316			LOC108330479	0	0	0.0322182	0.207778	0.161134	0.210698													LOC108335379	LOC108330479					LOC108338675					LOC108343962
						LOC108335381	14.6607	33.2285	28.2217	5.90179	5.2465	6.37275			LOC108330503	0.876642	0.458637	0.848558	1.55052	2.26342	2.35846													LOC108335381	LOC108330503					LOC108338681					LOC108343984
						LOC108335399	15.0157	7.30704	5.41513	16.1516	14.2928	21.3854			LOC108330515	11.6819	5.59847	9.8057	17.8506	23.4846	20.3217													LOC108335399	LOC108330515					LOC108338683					LOC108344000
						LOC108335415	1.26785	0.663306	0.818154	2.12428	2.26794	2.43227			LOC108330539	1.23756	1.92388	1.82539	3.67877	5.37617	5.12317													LOC108335415	LOC108330539					LOC108338725					LOC108344071
						LOC108335419	17.3087	9.10498	35.7424	7.29538	8.96437	5.65362			LOC108330545	0.466168	0.750423	0.0370244	1.2834	1.75912	1.30144													LOC108335419	LOC108330545					LOC108338729					LOC108344187
						LOC108335438	3.80107	9.15464	14.8032	2.06997	2.00246	1.99303			LOC108330564	32.6902	38.442	28.4412	71.5446	67.1229	67.3678													LOC108335438	LOC108330564					LOC108338734					LOC108344215
						LOC108335442	83.6234	75.6893	33.1512	139.441	223.875	123.03			LOC108330568	2.41928	1.3397	1.19131	2.8191	3.10718	3.83256													LOC108335442	LOC108330568					LOC108338738					LOC108344223
						LOC108335448	2.91742	2.34819	3.30186	5.3829	5.79126	5.39292			LOC108330571	165.765	479.358	203.221	5.70217	15.301	10.6777													LOC108335448	LOC108330571					LOC108338801					LOC108344227
						LOC108335480	0.301074	0.396037	0.754941	0	0.0403608	0.104226			LOC108330572	3.6547	7.45513	3.44374	11.4589	11.7265	9.40373													LOC108335480	LOC108330572					LOC108338844					LOC108344262
						LOC108335482	0.784956	0.999891	0.775226	2.27927	2.85031	2.23297			LOC108330583	28.7542	20.7064	22.8561	7.86837	9.15299	7.84596													LOC108335482	LOC108330583					LOC108338871					LOC108344270
						LOC108335492	0.953459	1.08316	4.0784	0.704671	0.255634	0.0550117			LOC108330587	139.088	170.8	117.598	55.4872	45.8376	49.8884													LOC108335492	LOC108330587					LOC108338889					LOC108344314
						LOC108335496	0.900703	1.99963	2.42601	0.294689	0.330735	0.727549			LOC108330599	5.4458	4.6152	5.44814	37.7256	34.8459	28.1779													LOC108335496	LOC108330599					LOC108338911					LOC108344315
						LOC108335509	0.184574	0.206004	0.127048	0.954888	0.923747	0.96909			LOC108330603	8.41427	14.7332	43.4934	5.60719	7.53957	6.69733													LOC108335509	LOC108330603					LOC108338946					LOC108344328
						LOC108335517	0	0	0	0.0936276	0.467023	0.201004			LOC108330605	99.7823	82.8258	93.5281	199.788	220.353	220.616													LOC108335517	LOC108330605					LOC108338948					LOC108344607
						LOC108335520	3.04847	4.46568	1.25901	15.7712	18.4513	15.3902			LOC108330610	1.5038	1.40404	1.34365	2.98472	4.77869	4.75967													LOC108335520	LOC108330610					LOC108338950					LOC108344624
						LOC108335523	0	0.200626	0.0618653	0.450888	0.955856	0.677592			LOC108330624	2.31244	2.7874	0.859528	3.92641	8.39853	5.69913													LOC108335523	LOC108330624					LOC108338960					LOC108344675
						LOC108335534	0.532704	0.222958	0.733353	2.50539	4.83222	2.94035			LOC108330625	3.83301	8.85555	5.22398	9.65606	18.7374	17.6855													LOC108335534	LOC108330625					LOC108338964					LOC108344690
						LOC108335538	27.8248	42.2576	71.7198	16.8254	14.4541	15.8935			LOC108330640	6.51922	8.27054	6.91056	2.91806	2.6682	3.25252													LOC108335538	LOC108330640					LOC108338973					LOC108344697
						LOC108335577	1.97684	8.37122	2.76146	0.546907	0.218242	0.18786			LOC108330645	0.893395	2.5759	6.14951	0.247867	0.398684	0.25135													LOC108335577	LOC108330645					LOC108338980					LOC108344709
						LOC108335612	2.31514	4.8449	0.796792	0.167515	0.222822	0.0479506			LOC108330673	6.31865	13.4119	11.0675	3.99136	2.86471	2.90464													LOC108335612	LOC108330673					LOC108339001					LOC108344715
						LOC108335620	2.32952	4.4223	2.92062	0.939094	1.48336	1.27686			LOC108330676	1.84583	1.75823	1.05148	2.5694	3.12242	3.19645													LOC108335620	LOC108330676					LOC108339016					LOC108344721
						LOC108335623	7.70035	7.36664	6.97703	2.2173	1.32721	3.93511			LOC108330685	0.981753	1.08132	1.06701	3.35459	2.44587	2.18059													LOC108335623	LOC108330685					LOC108339021					LOC108344728
						LOC108335643	3.34076	3.46383	2.07743	6.32056	7.97986	6.37833			LOC108330697	24.9075	15.7971	20.4315	72.9409	74.567	69.2584													LOC108335643	LOC108330697					LOC108339026					LOC108344739
						LOC108335667	0.114587	0.167857	0.118311	1.23952	0.241937	0.948724			LOC108330701	5.03767	3.36132	3.64347	10.209	13.1535	9.77737													LOC108335667	LOC108330701					LOC108339027					LOC108344762
						LOC108335668	2.26462	1.19727	1.56906	0.0840859	0.251657	0.0722078			LOC108330705	28.1467	45.8217	28.1178	12.9687	13.4491	13.6523													LOC108335668	LOC108330705					LOC108339035					LOC108344793
						LOC108335672	20.2723	61.7404	174.842	2.10974	0.728556	1.67235			LOC108330717	10.3263	9.14648	9.60806	2.8483	4.44361	4.20581													LOC108335672	LOC108330717					LOC108339051					LOC108344826
						LOC108335686	18.4761	94.7289	18.2816	126.723	99.3311	138.049			LOC108330718	0.776194	0.955494	0.282853	1.74813	3.37941	4.89419													LOC108335686	LOC108330718					LOC108339057					LOC108344827
						LOC108335698	0.548254	2.50446	0.61459	3.03529	3.3882	2.67612			LOC108330743	17.6947	11.4764	8.82105	32.6317	41.2687	37.0234													LOC108335698	LOC108330743					LOC108339084					LOC108344828
						LOC108335702	97.8555	102.936	55.9264	162.026	181.604	153.973			LOC108330745	13.4585	11.6555	20.9311	5.17823	5.4272	5.4296													LOC108335702	LOC108330745					LOC108339176					LOC108344842
						LOC108335727	43.5267	42.8539	81.4217	124.666	81.3374	122.905			LOC108330747	17.7861	20.4916	22.7083	44.4648	38.8447	32.23													LOC108335727	LOC108330747					LOC108339196					LOC108344855
						LOC108335761	2.1138	2.32552	0.685925	3.80619	10.7113	2.97582			LOC108330749	155.004	182.352	151.465	71.0001	69.1878	62.5484													LOC108335761	LOC108330749					LOC108339266					LOC108344866
						LOC108335764	39.0873	134.864	54.5736	220.785	197.97	238.933			LOC108330761	2.43955	1.69696	0.851435	4.54721	7.00845	5.82913													LOC108335764	LOC108330761					LOC108339287					LOC108344877
						LOC108335767	74.8765	38.1311	94.8121	26.1472	35.1317	26.2824			LOC108330764	0.750828	0.327914	0.471877	0.787963	1.93858	1.65318													LOC108335767	LOC108330764					LOC108339344					LOC108344885
						LOC108335769	0.688784	0.064063	0.50045	0.023996	0	0			LOC108330766	11.0678	8.65635	19.7383	5.8157	7.07188	5.47281													LOC108335769	LOC108330766					LOC108339361					LOC108344910
						LOC108335778	0.520917	1.09012	0.48406	1.76397	2.34636	0.98882			LOC108330779	3.34976	2.57916	1.51722	6.22063	7.45211	6.84149													LOC108335778	LOC108330779					LOC108339371					LOC108344912
						LOC108335791	1.86386	3.92939	5.4169	1.42854	0.58301	1.39402			LOC108330782	0.927284	1.49889	0.396172	2.12912	3.05463	1.48434													LOC108335791	LOC108330782					LOC108339457					LOC108344931
						LOC108335822	2.29881	2.17897	2.05937	0.349789	0.317233	0.218457			LOC108330787	0.451165	0.490959	0.302787	1.05145	1.39785	0.971027													LOC108335822	LOC108330787					LOC108339469					LOC108344942
						LOC108335833	1.16235	1.28684	0.967838	1.72819	3.48332	2.18066			LOC108330790	0.382097	0.0533076	0.394513	0.795076	1.97308	0.698749													LOC108335833	LOC108330790					LOC108339494					LOC108344992
						LOC108335837	72.5587	64.9497	66.2076	20.872	20.4176	19.7818			LOC108330791	14.5835	9.91865	8.43734	0.183121	0.540998	0.450972													LOC108335837	LOC108330791					LOC108339505					LOC108344996
						LOC108335838	38.8365	37.9334	37.4311	12.9073	12.3202	16.0444			LOC108330800	0.983922	0.801362	0.604046	1.28376	1.99113	1.48135													LOC108335838	LOC108330800					LOC108339516					LOC108344999
						LOC108335842	0	0.0230617	0	0.129573	0.142191	0.122396			LOC108330803	5.7742	11.24	6.38516	1.50722	1.6173	2.01864													LOC108335842	LOC108330803					LOC108339525					LOC108345015
						LOC108335846	9.43078	12.0918	10.3547	3.37527	4.87817	4.38487			LOC108330812	13.6679	8.89129	4.32114	23.5021	34.4232	26.5599													LOC108335846	LOC108330812					LOC108339530					LOC108345016
						LOC108335848	2.22693	0.236296	1.39253	0.0885092	0.0294328	0.0760063			LOC108330816	23.8168	24.0238	19.4374	9.61822	9.57183	8.1965													LOC108335848	LOC108330816					LOC108339539					LOC108345023
						LOC108335882	2.10076	7.03402	10.3029	1.18563	0.591401	0.509072			LOC108330823	0.288864	0.353404	0.298251	0.739786	1.01356	0.712673													LOC108335882	LOC108330823					LOC108339546					LOC108345039
						LOC108335889	18.4272	15.3793	12.4835	32.0802	53.5332	25.0481			LOC108330841	0.89131	1.01967	0.766894	1.8052	1.55976	1.85565													LOC108335889	LOC108330841					LOC108339550					LOC108345065
						LOC108335900	12.8901	33.8185	160.422	1.302	0.405905	0.838556			LOC108330850	5.41202	2.8681	5.70848	1.45832	2.1446	1.74171													LOC108335900	LOC108330850					LOC108339552					LOC108345067
						LOC108335923	8.55944	10.6459	7.40639	16.347	22.7631	13.8139			LOC108330851	1.09305	0.731973	0.857709	3.52993	4.40256	3.57953													LOC108335923	LOC108330851					LOC108339574					LOC108345069
						LOC108335948	13.3537	14.1771	9.78279	4.59546	5.61255	5.40523			LOC108330858	0.0731414	0.0306126	0	0.213072	0.535061	0.401266													LOC108335948	LOC108330858					LOC108339577					LOC108345089
						LOC108335960	3.42673	4.19043	5.99936	2.01806	1.87345	1.70892			LOC108330866	0.111591	0.116763	0.115217	0.905585	1.77673	1.48342													LOC108335960	LOC108330866					LOC108339599					LOC108345097
						LOC108335963	1.20829	1.87837	1.48518	3.08493	3.96846	2.64915			LOC108330876	160.762	74.561	63.2379	218.92	197.833	206.96													LOC108335963	LOC108330876					LOC108339620					LOC108345104
						LOC108335976	10.1362	16.7937	10.8994	25.8862	21.044	23.4173			LOC108330899	4.65249	8.88171	6.56617	1.42081	1.55556	1.66678													LOC108335976	LOC108330899					LOC108339635					LOC108345107
						LOC108335983	139.014	146.183	196.68	64.0046	43.414	82.981			LOC108330901	3.44072	6.69442	3.12046	2.16721	1.92079	2.07993													LOC108335983	LOC108330901					LOC108339637					LOC108345113
						LOC108336017	263.086	313.468	253.563	68.8685	48.5603	64.8005			LOC108330908	1.34877	2.73703	3.29158	0.782431	1.3015	1.1039													LOC108336017	LOC108330908					LOC108339644					LOC108345114
						LOC108336023	0.308716	0.549142	0.637496	3.73875	1.91924	4.80033			LOC108330909	2.24664	1.78164	0.935999	0.721735	0.746283	0.598808													LOC108336023	LOC108330909					LOC108339678					LOC108345141
						LOC108336026	1.01362	7.89454	14.5153	1.03635	1.07524	0.996747			LOC108330915	1.54648	1.29453	1.45789	2.74226	3.09594	2.69567													LOC108336026	LOC108330915					LOC108339679					LOC108345147
						LOC108336036	0.939662	0.699176	0.916297	0	0	0.0843355			LOC108330916	5.82876	5.43149	10.6737	15.2866	16.3429	12.4383													LOC108336036	LOC108330916					LOC108339698					LOC108345155
						LOC108336040	0.0758317	0.253909	0	0.14266	4.76771	0.306268			LOC108330920	5.44277	3.8033	3.12745	9.02097	14.0528	12.5032													LOC108336040	LOC108330920					LOC108339701					LOC108345157
						LOC108336043	36.371	24.1789	18.7764	75.0913	69.0376	90.5449			LOC108330921	0.120192	0.020122	0.0248195	0.360141	0.496521	0.710115													LOC108336043	LOC108330921					LOC108339704					LOC108345209
						LOC108336053	3.38264	4.20798	6.42728	8.17551	10.4265	7.58987			LOC108330933	14.338	13.1022	18.5049	5.46973	4.42178	3.52965													LOC108336053	LOC108330933					LOC108339715					LOC108345217
						LOC108336088	8.6653	6.59635	7.20554	16.8214	14.8167	17.2873			LOC108330935	5.87728	2.88768	1.05535	44.2392	59.2691	77.9673													LOC108336088	LOC108330935					LOC108339720					LOC108345229
						LOC108336090	1.76201	3.77955	5.71365	1.16536	1.03341	0.822834			LOC108330940	0.752154	2.24862	1.7196	3.17492	4.855	4.80663													LOC108336090	LOC108330940					LOC108339729					LOC108345256
						LOC108336113	2.04929	3.34979	2.44909	6.02573	4.99686	6.77772			LOC108330946	0.0446527	0.0747558	0.0461038	0.185829	0.691739	0.678386													LOC108336113	LOC108330946					LOC108339736					LOC108345259
						LOC108336123	2.27268	2.2829	2.37782	4.98811	4.97623	5.45838			LOC108330951	2.70584	2.58858	1.81817	8.2579	9.61074	6.4889													LOC108336123	LOC108330951					LOC108339748					LOC108345260
						LOC108336166	4.92664	9.49557	3.9326	9.96927	14.6463	12.8415			LOC108330955	15.6375	12.1115	15.6047	35.558	31.3217	28.472													LOC108336166	LOC108330955					LOC108339755					LOC108345273
						LOC108336175	0.798124	0.78501	0.618044	1.82055	2.20941	1.0315			LOC108330959	0.239815	1.60595	0.0990431	2.4751	3.88021	4.69591													LOC108336175	LOC108330959					LOC108339760					LOC108345292
						LOC108336184	17.9318	23.3529	16.2538	9.51666	7.65187	7.47096			LOC108330962	9.50835	18.1801	7.85922	4.30301	4.94126	6.02993													LOC108336184	LOC108330962					LOC108339765					LOC108345313
						LOC108336235	3.09919	10.7128	21.1946	0.720225	0.479007	0.471227			LOC108330965	8.42646	9.50705	5.94429	15.7261	19.9547	18.4651													LOC108336235	LOC108330965					LOC108339767					LOC108345339
						LOC108336244	4.04013	1.52086	2.78917	1.07937	1.2114	0.791722			LOC108330968	18.2291	18.0701	12.9879	5.14628	6.3764	6.16334													LOC108336244	LOC108330968					LOC108339772					LOC108345345
						LOC108336281	4.27405	12.44	5.02023	13.2412	19.3914	12.0992			LOC108330971	1.30258	1.12796	1.06665	2.95345	3.94301	2.16091													LOC108336281	LOC108330971					LOC108339781					LOC108345355
						LOC108336284	1.26289	1.05714	1.39706	0.407284	0.389385	0.276886			LOC108330979	0.344085	0.288027	0.488491	2.64913	5.25637	5.62683													LOC108336284	LOC108330979					LOC108339798					LOC108345377
						LOC108336301	141.014	154.292	144.465	69.2787	58.8858	68.2963			LOC108330981	246.147	405.563	298.918	103.137	109.69	163.359													LOC108336301	LOC108330981					LOC108339800					LOC108345417
						LOC108336309	2.25048	2.99906	1.28263	10.161	5.18667	15.6625			LOC108330983	0.545934	0.319893	0.281837	9.31514	8.17543	10.6902													LOC108336309	LOC108330983					LOC108339810					LOC108345420
						LOC108336316	0.427086	0.250254	0.264579	0.883808	4.72913	0.448476			LOC108330989	1.35019	0.638816	0.363668	1.85671	4.24391	2.87375													LOC108336316	LOC108330989					LOC108339819					LOC108345463
						LOC108336324	0.756535	0.633281	0.477351	2.293	2.28754	2.54624			LOC108330990	1.95065	1.27	2.7749	0.469036	0.746138	0.402454													LOC108336324	LOC108330990					LOC108339822					LOC108345464
						LOC108336338	1.45762	3.06335	1.53701	6.18448	3.95796	5.76178			LOC108330997	0.870369	3.27856	0.842486	0.452772	0.187269	0.550961													LOC108336338	LOC108330997					LOC108339830					LOC108345496
						LOC108336348	4.11419	3.33281	1.98691	6.24184	12.2049	5.33331			LOC108331002	12.5907	22.9313	14.418	2.34998	3.54635	3.28468													LOC108336348	LOC108331002					LOC108339832					LOC108345544
						LOC108336415	30.4085	23.7886	37.6246	12.0496	14.5885	10.7493			LOC108331025	23.839	21.6258	20.0916	11.0745	7.39557	11.1834													LOC108336415	LOC108331025					LOC108339841					LOC108345559
						LOC108336423	0.170356	0.784308	3.42989	0	0.159861	0			LOC108331031	1.27669	0.680078	0.479338	4.44373	4.39509	4.60413													LOC108336423	LOC108331031					LOC108339846					LOC108345569
						LOC108336437	2.96805	9.04731	3.81617	10.4299	11.7188	9.04704			LOC108331032	41.2437	19.7491	29.502	57.8928	71.4432	67.1878													LOC108336437	LOC108331032					LOC108339865					LOC108345570
						LOC108336453	14.6692	11.4209	10.9106	7.717	4.64428	3.24141			LOC108331035	9.55525	7.59606	5.39824	36.4643	47.2729	34.7956													LOC108336453	LOC108331035					LOC108339877					LOC108345575
						LOC108336457	1.80457	2.3851	2.58234	0.952945	0.713006	0.639321			LOC108331038	2.73555	8.219	3.68186	1.42305	2.39636	2.02026													LOC108336457	LOC108331038					LOC108339879					LOC108345576
						LOC108336459	2.64422	3.08538	15.2226	0.602967	0.902296	0.453067			LOC108331042	34.9985	48.2454	30.7504	13.6752	14.8585	17.1691													LOC108336459	LOC108331042					LOC108339880					LOC108345602
						LOC108336464	0.810894	1.38708	1.01925	1.8903	3.10991	1.73719			LOC108331065	2.39295	2.04088	2.28424	1.12739	0.777158	0.952694													LOC108336464	LOC108331065					LOC108339883					LOC108345610
						LOC108336471	14.9313	41.2259	37.1398	8.57681	6.92264	6.53099			LOC108331069	0	0	0	0.242329	0.111365	0.136519													LOC108336471	LOC108331069					LOC108339890					LOC108345647
						LOC108336520	7.83332	4.73569	6.51523	2.96778	2.85862	2.54855			LOC108331072	1.00579	0.44903	0.969246	2.95794	4.73209	3.1127													LOC108336520	LOC108331072					LOC108339900					LOC108345660
						LOC108336537	288.909	125.077	395.54	120.606	151.629	96.3579			LOC108331075	3.59829	7.75235	10.1712	2.06211	2.94453	3.48514													LOC108336537	LOC108331075					LOC108339903					LOC108345707
						LOC108336545	73.4895	25.4992	49.1835	5.54424	7.01436	9.95493			LOC108331076	73.0473	80.7021	40.3495	5.48746	15.0898	23.6696													LOC108336545	LOC108331076					LOC108339908					LOC108345726
						LOC108336547	29.1996	76.6744	197.597	1.04966	1.30895	1.80277			LOC108331082	3.0585	11.1271	10.4453	2.88837	2.58164	4.21968													LOC108336547	LOC108331082					LOC108339919					LOC108345752
						LOC108336572	5.17892	7.42208	3.84916	1.74387	2.45829	1.54636			LOC108331091	1.80163	1.67114	1.2066	2.83698	3.93924	3.32892													LOC108336572	LOC108331091					LOC108339923					LOC108345785
						LOC108336574	100.845	63.4627	72.4579	28.6519	36.7851	37.3453			LOC108331093	0	0.880328	0.132419	1.96416	1.23624	1.71032													LOC108336574	LOC108331093					LOC108339932					LOC108345820
						LOC108336646	2.42299	6.59177	2.06392	13.162	14.4381	9.3945			LOC108331104	0.387864	0.551944	0.12014	1.03306	1.2351	0.687471													LOC108336646	LOC108331104					LOC108339952					LOC108345821
						LOC108336665	1.63608	1.58204	0.728123	3.3963	3.54704	2.11905			LOC108331118	0.465437	0.597398	0.544636	0.0774794	0	0.0523788													LOC108336665	LOC108331118					LOC108339953					LOC108345895
						LOC108336702	0.157421	0.65887	0.379252	1.05298	1.0833	0.918364			LOC108331122	0.249506	0	0.322017	7.83959	14.3335	21.6381													LOC108336702	LOC108331122					LOC108339990					LOC108345905
						LOC108336727	5.63121	5.65652	1.82732	14.68	27.6292	18.1296			LOC108331132	0.492313	2.06053	2.77876	0.109271	0.197729	0.304718													LOC108336727	LOC108331132					LOC108340011					LOC108345908
						LOC108336861	6.74808	5.71929	6.70608	3.09439	1.66224	2.58913			LOC108331134	0.186555	1.09313	0.385235	1.55276	1.76613	2.20441													LOC108336861	LOC108331134					LOC108340043					LOC108345910
						LOC108336883	4.33775	5.85413	21.1139	0.58289	0.49843	0.357536			LOC108331150	0	0.146626	0	0.26243	0.633164	1.62628													LOC108336883	LOC108331150					LOC108340055					LOC108345921
						LOC108336964	3.96406	8.7322	4.02107	9.6816	10.4417	10.4767			LOC108331159	1.062	0.711181	0.694455	1.38483	1.85846	1.5238													LOC108336964	LOC108331159					LOC108340067					LOC108345925
						LOC108336999	3.73527	8.89695	3.54111	1.94841	2.03936	1.97489			LOC108331162	0.261017	0.343345	0.0384999	0.620722	0.834384	0.660916													LOC108336999	LOC108331162					LOC108340076					LOC108345935
						LOC108337002	0.685391	1.41519	3.30243	0.17192	0.214389	0.405995			LOC108331166	1.47819	1.54671	2.61639	3.69103	4.45267	3.11908													LOC108337002	LOC108331166					LOC108340099					LOC108345937
						LOC108337031	2.70298	2.45116	1.51169	3.81376	8.24348	3.27503			LOC108331174	5.48404	4.3157	7.05238	15.1149	12.3223	13.1931													LOC108337031	LOC108331174					LOC108340110					LOC108345938
						LOC108337034	39.1656	22.9724	51.4734	17.2527	19.1528	13.9244			LOC108331184	0.355655	0	0.734425	5.69843	5.73921	2.85173													LOC108337034	LOC108331184					LOC108340114					LOC108345944
						LOC108337044	0.122863	0.51423	0.380566	1.18458	1.3547	0.62027			LOC108331190	2345.95	2392.49	2646.78	1202.17	930.884	1158.45													LOC108337044	LOC108331190					LOC108340115					LOC108345976
						LOC108337057	5.25748	4.33217	3.87334	0.953012	1.59314	1.23864			LOC108331198	23.428	10.7335	10.8883	29.9729	31.6112	27.3092													LOC108337057	LOC108331198					LOC108340209					LOC108345995
						LOC108337061	8.22424	12.5868	16.3634	3.58578	2.84854	4.67589			LOC108331201	59.6167	47.9502	19.1409	108.178	134.929	142.568													LOC108337061	LOC108331201					LOC108340213					LOC108346027
						LOC108337077	3.48346	4.7341	2.4965	1.27211	1.53828	1.48965			LOC108331208	9.25643	11.1423	6.87172	16.3639	16.1304	21.1136													LOC108337077	LOC108331208					LOC108340227					LOC108346053
						LOC108337079	57.8787	47.2479	54.8207	11.8912	12.0232	16.1727			LOC108331213	3.56368	11.2258	8.4725	1.20988	1.7353	2.88911													LOC108337079	LOC108331213					LOC108340268					LOC108346118
						LOC108337081	41.1206	15.0412	67.3125	15.7101	15.7808	13.1187			LOC108331220	0.311616	0.130424	0.107247	0.778102	0.625774	0.832871													LOC108337081	LOC108331220					LOC108340350					LOC108346125
						LOC108337094	1.42422	2.25754	1.12634	2.90735	3.72506	3.47574			LOC108331251	0	0	0	0.368719	0.980383	0.3739													LOC108337094	LOC108331251					LOC108340352					LOC108346126
						LOC108337095	1.88129	2.83463	1.65989	2.99224	8.31338	2.984			LOC108331263	9.35647	25.3728	10.063	0.973459	1.92926	7.73258													LOC108337095	LOC108331263					LOC108340395					LOC108346146
						LOC108337103	4.07768	6.86831	16.2759	18.0554	23.1921	18.4371			LOC108331269	1.93543	0.623118	0.46115	3.4077	2.94702	2.63881													LOC108337103	LOC108331269					LOC108340405					LOC108346163
						LOC108337116	0.22501	0.134537	0.132755	1.45133	2.17181	0.545261			LOC108331272	1.79353	1.91078	1.51512	0.13571	0.280652	0.137617													LOC108337116	LOC108331272					LOC108340411					LOC108346200
						LOC108337118	1.21058	1.10986	0.476158	36.059	47.279	8.47471			LOC108331283	0.563991	0.236053	0.097053	5.71136	4.77303	3.57017													LOC108337118	LOC108331283					LOC108340425					LOC108346204
						LOC108337124	25.2484	28.7702	22.8648	77.9043	59.7837	92.649			LOC108331287	1.42222	0.680295	0.48948	4.05861	3.03091	3.02957													LOC108337124	LOC108331287					LOC108340472					LOC108346248
						LOC108337139	384.857	528.509	257.251	118.159	86.9255	81.3629			LOC108331299	19.7444	11.5782	25.5098	6.06384	7.72401	8.91166													LOC108337139	LOC108331299					LOC108340492					LOC108346264
						LOC108337157	2.82323	3.1182	4.45343	6.3071	5.77693	6.84145			LOC108331300	131.523	108.739	106.694	32.6227	36.7858	35.0618													LOC108337157	LOC108331300					LOC108340522					LOC108346319
						LOC108337161	6.84491	7.87839	7.032	14.3258	12.9428	15.9512			LOC108331301	132.33	106.092	129.027	48.2264	54.747	51.6261													LOC108337161	LOC108331301					LOC108340548					LOC108346326
						LOC108337163	15.0254	31.3313	16.2986	4.62699	3.73474	2.78136			LOC108331316	2.84934	2.34602	4.53346	1.01084	1.28643	1.06447													LOC108337163	LOC108331316					LOC108340586					LOC108346363
						LOC108337167	3.10519	3.39548	5.71899	1.05256	1.18131	0.858678			LOC108331323	0.64168	2.14855	3.5335	0	0	0.120354													LOC108337167	LOC108331323					LOC108340599					LOC108346375
						LOC108337193	62.7094	32.2085	57.0947	21.1125	22.1474	21.9515			LOC108331324	5.07564	1.21392	5.42774	29.9495	24.8837	17.4419													LOC108337193	LOC108331324					LOC108340605					LOC108346380
						LOC108337195	6.34945	6.14747	6.67426	69.907	29.3607	85.4288			LOC108331361	0.24086	1.31052	0.870402	0	0	0													LOC108337195	LOC108331361					LOC108340636					LOC108346422
						LOC108337207	2.52983	4.40475	2.99513	1.68161	1.70926	0.708409			LOC108331362	0.25411	0.496325	0.612191	3.17255	1.67668	3.86056													LOC108337207	LOC108331362					LOC108340646					LOC108346436
						LOC108337212	1.66949	2.99463	0.787994	4.71112	6.62462	5.16298			LOC108331377	1.67716	0.802239	1.15444	9.14016	14.7092	12.2345													LOC108337212	LOC108331377					LOC108340689					LOC108346513
						LOC108337214	3.14938	3.74067	4.92152	1.36111	1.7173	1.61574			LOC108331410	10.0055	3.07797	11.9492	3.14379	4.72897	3.49761													LOC108337214	LOC108331410					LOC108340708					LOC108346549
						LOC108337218	208.067	172.174	190.001	77.6337	88.7816	77.5158			LOC108331422	1.30241	1.25613	1.0524	2.05025	3.21652	3.25002													LOC108337218	LOC108331422					LOC108340732					LOC108346716
						LOC108337219	1.57181	1.77118	2.37191	0.625518	0.453839	0.244162			LOC108331429	63.2886	53.1982	77.9733	136.801	125.72	118.837													LOC108337219	LOC108331429					LOC108340757					LOC108346839
						LOC108337239	76.4795	48.1889	150.446	27.271	31.5841	27.3218			LOC108331433	6.6963	5.68212	4.19885	11.3252	14.8683	13.9361													LOC108337239	LOC108331433					LOC108340771					LOC108346878
						LOC108337254	10.2516	12.0024	9.54773	19.9376	26.7801	17.1771			LOC108331449	16.1842	25.6573	16.3555	3.56525	4.43425	4.63857													LOC108337254	LOC108331449					LOC108340781					LOC108346881
						LOC108337262	16.3502	13.9633	16.296	32.0925	17.1166	34.2007			LOC108331493	1.68003	3.20641	1.8387	4.58655	7.86569	5.53015													LOC108337262	LOC108331493					LOC108340814					LOC108346897
						LOC108337282	0.738295	2.7038	1.04814	3.64594	5.71568	3.72727			LOC108331502	14.4527	13.3563	16.0565	44.5811	45.5252	43.1826													LOC108337282	LOC108331502					LOC108340833					LOC108346923
						LOC108337289	5.8137	3.31338	2.29887	19.935	35.9446	11.7901			LOC108331533	63.0701	63.4908	55.3264	25.2968	28.5031	24.8943													LOC108337289	LOC108331533					LOC108340840					LOC108346944
						LOC108337297	3.61594	6.95527	4.21005	2.17102	2.96	1.55362			LOC108331547	10.803	3.73203	9.61965	2.42633	2.41047	2.12272													LOC108337297	LOC108331547					LOC108340841					LOC108346973
						LOC108337310	13.8896	15.7894	30.9835	7.6347	8.90381	7.52579			LOC108331555	0.53431	0.605117	0.259611	1.02025	1.94759	1.29986													LOC108337310	LOC108331555					LOC108340893					LOC108346983
						LOC108337317	0.974955	0.872399	1.59673	0.316233	0.473219	0.298717			LOC108331559	0.967269	0.775945	0.249675	7.21224	13.2848	10.5792													LOC108337317	LOC108331559					LOC108340915					LOC108346986
						LOC108337318	0.207143	1.94202	0.855495	0.194845	0	0.100393			LOC108331569	22.6948	17.9568	19.8451	8.78154	9.43684	9.12016													LOC108337318	LOC108331569					LOC108340962					LOC108346991
						LOC108337319	3.0512	2.38094	5.12598	1.26477	1.69852	1.12788			LOC108331593	22.9656	21.4396	16.3148	42.6691	43.4867	34.064													LOC108337319	LOC108331593					LOC108340971					LOC108347028
						LOC108337323	4.26228	8.68004	4.49931	11.5789	22.4162	15.0819			LOC108331597	3.58481	6.07982	5.08526	1.7643	2.49501	2.36792													LOC108337323	LOC108331597					LOC108340983					LOC108347031
						LOC108337331	3.01394	2.01232	1.59299	4.65752	5.35349	4.89805			LOC108331600	0.345551	0.289254	0.152906	1.06828	2.50662	1.12495													LOC108337331	LOC108331600					LOC108340988					LOC108347039
						LOC108337333	2.98784	4.35669	4.08007	8.74869	9.90363	6.81216			LOC108331607	0.235522	0.109528	0.108078	0.283158	0.92341	0.949759													LOC108337333	LOC108331607					LOC108340991					LOC108347046
						LOC108337337	2.83787	3.89321	4.80208	2.00204	1.29453	1.36902			LOC108331609	11.7856	8.04365	13.8222	84.2696	74.4127	49.009													LOC108337337	LOC108331609					LOC108341018					LOC108347055
						LOC108337341	6.7127	11.875	5.77569	1.13655	1.63778	1.40978			LOC108331611	4.7757	5.01745	2.3145	12.2899	19.8378	18.55													LOC108337341	LOC108331611					LOC108341023					LOC108347064
						LOC108337346	2.87943	2.73899	1.66668	4.22688	7.12354	3.77074			LOC108331617	0.374573	0.484573	0.351586	1.04868	1.93423	1.14963													LOC108337346	LOC108331617					LOC108341030					LOC108347073
						LOC108337349	8.0688	8.39238	2.85989	13.1688	17.2906	10.9924			LOC108331626	7.47529	6.73875	9.04531	2.08335	3.71165	2.55514													LOC108337349	LOC108331626					LOC108341046					LOC108347089
						LOC108337367	3.88479	3.40139	2.3974	0.252011	0.167607	0.468892			LOC108331629	1.25192	0.441246	0.634963	1.2431	1.81466	1.96501													LOC108337367	LOC108331629					LOC108341049					LOC108347120
						LOC108337373	9.72869	7.58941	13.3055	3.97666	4.49297	3.66178			LOC108331669	3.80762	9.24815	3.97779	11.4915	11.8823	10.8558													LOC108337373	LOC108331669					LOC108341052					LOC108347163
						LOC108337374	12.3513	14.3488	7.85523	4.28496	3.70185	4.28662			LOC108331685	11.0628	12.1126	11.4959	28.8104	27.1401	22.2965													LOC108337374	LOC108331685					LOC108341065					LOC108347186
						LOC108337384	4.07237	3.5962	1.33996	23.0257	34.0154	18.6886			LOC108331689	51.9733	56.595	61.2053	153.193	180.281	171.519													LOC108337384	LOC108331689					LOC108341133					LOC108347204
						LOC108337387	3.23309	2.70635	3.69903	7.1919	4.34587	7.58762			LOC108331722	3.22045	7.37191	4.14359	10.9178	11.2145	8.86534													LOC108337387	LOC108331722					LOC108341134					LOC108347207
						LOC108337389	4.16351	18.9611	32.2922	1.53856	1.58141	2.20204			LOC108331748	3.82004	6.43771	1.64558	13.2656	24.6249	17.8933													LOC108337389	LOC108331748					LOC108341140					LOC108347208
						LOC108337400	1.81961	4.21798	3.75748	5.06893	10.048	7.06637			LOC108331755	45.626	47.1934	37.125	82.8565	92.9279	78.0002													LOC108337400	LOC108331755					LOC108341143					LOC108347212
						LOC108337411	21.8707	23.1403	19.1967	6.12105	8.35622	7.54863			LOC108331766	1.07489	1.43962	2.01986	3.32813	4.27391	3.97368													LOC108337411	LOC108331766					LOC108341147					LOC108347217
						LOC108337421	0.305102	0.936448	0.840044	1.38711	6.34644	1.15009			LOC108331777	0.636525	0.113023	0.617378	0.064218	0.116204	0.0162801													LOC108337421	LOC108331777					LOC108341223					LOC108347234
						LOC108337430	150.003	77.7091	131.881	52.6913	60.3584	45.5583			LOC108331779	1.07276	0.967058	1.19282	2.06051	3.51548	2.05464													LOC108337430	LOC108331779					LOC108341307					LOC108347239
						LOC108337434	0.800927	0.357568	1.32313	3.11396	2.95623	1.68208			LOC108331780	1.62679	1.64109	2.45488	3.54131	4.91824	4.68247													LOC108337434	LOC108331780					LOC108341419					LOC108347250
						LOC108337437	8.58541	5.41822	8.07541	1.86037	2.91046	1.37972			LOC108331782	84.9022	65.165	61.4585	13.4971	11.9728	11.4807													LOC108337437	LOC108331782					LOC108341431					LOC108347259
						LOC108337463	19.266	13.8758	10.7111	4.64673	5.04773	3.2366			LOC108331786	3.02341	11.0724	3.03161	11.5419	11.4591	12.8328													LOC108337463	LOC108331786					LOC108341442					LOC108347268
						LOC108337478	6.11841	8.34821	8.14923	14.9635	12.5738	13.2945			LOC108331788	8.47115	8.47664	7.66066	26.404	27.235	24.9999													LOC108337478	LOC108331788					LOC108341456					LOC108347294
						LOC108337499	6.40992	4.4929	2.79081	10.6059	15.3999	8.73341			LOC108331813	34.7205	71.0897	35.3854	18.8924	18.7624	19.4555													LOC108337499	LOC108331813					LOC108341649					LOC108347311
						LOC108337504	1.66309	3.19374	1.95282	5.42925	5.87533	6.26909			LOC108331822	0.298855	0.125083	0.231425	0.248746	2.66852	0.599074													LOC108337504	LOC108331822					LOC108341714					LOC108347336
						LOC108337508	1.05536	1.95144	0.894492	3.06701	1.80331	4.24965			LOC108331828	33.5034	40.9298	71.6527	10.4947	15.6996	16.4193													LOC108337508	LOC108331828					LOC108341753					LOC108347354
						LOC108337521	0.680788	1.29805	0.937214	2.17015	2.41342	2.13854			LOC108331857	5.94864	12.4487	8.97047	3.84372	5.05227	3.69954													LOC108337521	LOC108331857					LOC108341757					LOC108347376
						LOC108337525	1.51502	1.53994	2.4581	0.203582	0.507742	0			LOC108331862	0.512709	1.12404	3.40309	0.304816	0.210123	0.288493													LOC108337525	LOC108331862					LOC108341758					LOC108347385
						LOC108337536	0.943713	0.702189	0.811982	3.15622	3.2471	2.62567			LOC108331881	16.085	17.4029	12.6352	6.2889	5.92433	6.55333													LOC108337536	LOC108331881					LOC108341762					LOC108347403
						LOC108337542	3.06022	4.76661	4.87948	0.40081	0.945112	0.625801			LOC108331892	69.4696	84.6742	55.1771	365.168	373.007	325.798													LOC108337542	LOC108331892					LOC108341768					LOC108347404
						LOC108337546	1.81543	2.15952	1.08519	2.33679	3.98998	3.24158			LOC108331897	12.3257	6.87841	18.3038	4.5807	5.52227	5.11599													LOC108337546	LOC108331897					LOC108341780					LOC108347405
						LOC108337555	5.07749	1.51121	3.14549	8.70302	20.6999	4.92165			LOC108331907	128.781	119.599	146.768	66.3181	67.7763	33.4016													LOC108337555	LOC108331907					LOC108341792					LOC108347418
						LOC108337560	16.1461	11.3274	14.448	5.06252	6.5656	6.64528			LOC108331913	0.89665	4.95086	1.05041	9.31451	8.90415	9.02334													LOC108337560	LOC108331913					LOC108341793					LOC108347446
						LOC108337563	3.1086	4.83733	1.97515	8.24733	4.22604	7.30765			LOC108331924	5.92546	6.20627	5.03747	1.325	2.01704	1.29385													LOC108337563	LOC108331924					LOC108341813					LOC108347499
						LOC108337573	8.88122	4.41748	7.17638	1.93715	1.02666	2.65121			LOC108331926	59.1345	55.5154	91.6746	18.4099	14.7823	15.8283													LOC108337573	LOC108331926					LOC108341828					LOC108347500
						LOC108337580	63.4023	30.2964	46.778	18.3596	21.8941	18.0109			LOC108331933	38.1921	38.6204	24.6926	14.7697	16.6952	15.5559													LOC108337580	LOC108331933					LOC108341838					LOC108347513
						LOC108337591	0.448283	9.04766	4.6285	0.562226	0.701108	0.0402337			LOC108331947	2.2271	2.17975	1.59194	5.4755	4.7476	6.15974													LOC108337591	LOC108331947					LOC108341853					LOC108347524
						LOC108337603	2.27212	3.04311	3.04974	0.463066	1.38589	0.672951			LOC108331962	8.99381	23.6785	24.5632	3.44106	7.14742	9.67242													LOC108337603	LOC108331962					LOC108341878					LOC108347530
						LOC108337612	10.3665	2.07299	7.1356	0.866765	0.540438	1.11649			LOC108331971	3.97693	3.89431	4.26111	9.08722	8.26616	8.13826													LOC108337612	LOC108331971					LOC108341885					LOC108347562
						LOC108337635	1.21383	0.35037	0.648245	2.63788	2.12099	1.55524			LOC108331987	10.6212	13.9451	11.4921	4.44034	5.84356	5.81262													LOC108337635	LOC108331987					LOC108341906					LOC108347572
						LOC108337638	7.00806	7.82174	5.07337	14.3963	8.0881	13.1435			LOC108332002	30.5626	38.8265	63.907	183.54	166.264	121.868													LOC108337638	LOC108332002					LOC108341918					LOC108347593
						LOC108337640	1.38084	2.01022	6.26073	0.282362	0	0.048495			LOC108332014	38.0061	43.8659	32.0145	87.9282	134.178	99.479													LOC108337640	LOC108332014					LOC108341920					LOC108347624
						LOC108337667	1.64632	1.33757	1.49984	0.182186	0.0454381	0.430238			LOC108332020	4.82882	2.94965	7.14173	1.95527	2.1341	1.54214													LOC108337667	LOC108332020					LOC108341923					LOC108347636
						LOC108337677	13.6557	10.5667	10.3202	37.3872	15.3684	45.5244			LOC108332021	18.4704	8.95616	18.2566	3.65588	6.68809	4.84794													LOC108337677	LOC108332021					LOC108341947					LOC108347648
						LOC108337680	2.42437	2.78316	2.07404	4.10479	6.30503	3.74875			LOC108332039	5.61866	6.07407	4.57686	29.3285	32.999	26.4282													LOC108337680	LOC108332039					LOC108341951					LOC108347702
						LOC108337700	0.479504	0.46828	0.0825142	1.27794	1.1999	1.29108			LOC108332042	11.3424	8.09295	6.66412	24.1186	32.2835	29.9508													LOC108337700	LOC108332042					LOC108341952					LOC108347718
						LOC108337702	8.67257	9.77082	3.04111	21.1895	45.2467	14.1428			LOC108332063	62.8093	29.4042	57.7049	22.6917	22.6513	22.3025													LOC108337702	LOC108332063					LOC108341975					LOC108347720
						LOC108337703	7.47789	4.59565	14.4645	3.42794	2.70917	2.67609			LOC108332065	3.46654	3.64463	4.00869	8.51743	11.719	7.98173													LOC108337703	LOC108332065					LOC108341976					LOC108347721
						LOC108337704	37.9243	50.6195	37.5065	12.3514	7.57964	13.5025			LOC108332072	33.3228	34.2759	39.5726	10.3396	12.6674	12.6713													LOC108337704	LOC108332072					LOC108341982					LOC108347755
						LOC108337713	22.9471	19.2495	20.9648	45.0104	76.6293	31.4197			LOC108332075	3.84946	7.09278	3.28928	1.38104	1.90402	1.53116													LOC108337713	LOC108332075					LOC108342000					LOC108347824
						LOC108337716	0.422667	2.08352	5.86717	0.530098	0.0440697	0.417281			LOC108332081	0.533729	1.52844	2.52333	0.093524	0.265939	0.260805													LOC108337716	LOC108332081					LOC108342020					LOC108347849
						LOC108337719	0.589576	0.721302	0.32778	1.15181	1.95767	1.17227			LOC108332082	18.6375	75.7883	145.437	6.80374	18.2351	9.6315													LOC108337719	LOC108332082					LOC108342025					LOC108347909
						LOC108337720	18.0551	12.9039	17.3336	36.1513	33.1919	33.1767			LOC108332083	20.6969	16.2588	19.5463	8.79403	9.417	5.8392													LOC108337720	LOC108332083					LOC108342027					LOC108347917
						LOC108337727	5.53467	19.3938	23.589	6.47735	7.18662	4.0548			LOC108332091	0.596831	1.9734	0.831904	0.24838	0.410925	0.377806													LOC108337727	LOC108332091					LOC108342030					LOC108347938
						LOC108337730	2.41288	8.80415	14.1173	1.3385	0.696686	1.04947			LOC108332101	8.24468	7.65587	6.10012	12.1966	16.5183	13.2413													LOC108337730	LOC108332101					LOC108342062					LOC108347939
						LOC108337749	4.97062	5.34378	5.43404	1.46683	1.69199	1.14154			LOC108332102	9.24932	10.1678	10.0389	19.1766	20.2125	17.0242													LOC108337749	LOC108332102					LOC108342067					LOC108347957
						LOC108337755	0	0.0852029	0	0.478715	0.477575	0.369982			LOC108332116	18.4724	17.8538	16.6186	9.83938	6.92624	7.76039													LOC108337755	LOC108332116					LOC108342077					LOC108347959
						LOC108337775	3.54848	3.21789	1.01772	30.7821	7.02972	36.5455			LOC108332118	0.461848	0.720489	0.216753	1.4328	3.52316	3.04762													LOC108337775	LOC108332118					LOC108342087
						LOC108337780	12.4308	10.1154	11.1218	4.02961	4.04325	3.04033			LOC108332120	2.47371	4.14138	2.4295	5.52399	7.63314	7.2821													LOC108337780	LOC108332120					LOC108342089
						LOC108337785	1.80977	3.94627	2.19154	0.588457	0.356427	0.649711			LOC108332129	7.22579	5.16213	3.75173	12.7371	18.0309	14.3706													LOC108337785	LOC108332129					LOC108342098
						LOC108337802	2.61507	12.0677	3.0462	2.45981	1.44721	1.08325			LOC108332133	0.150227	0.16767	0.103406	0.875271	1.01278	1.37362													LOC108337802	LOC108332133					LOC108342099
						LOC108337825	1.06351	2.57181	3.94492	0	0	0.031817			LOC108332146	35.0634	32.2126	29.9016	5.22072	4.30404	5.41332													LOC108337825	LOC108332146					LOC108342100
						LOC108337845	0.221421	0.370695	0.190514	1.87448	8.20731	0.0596182			LOC108332151	0.119876	0.100346	0	0.199553	0.44707	0.978058													LOC108337845	LOC108332151					LOC108342106
						LOC108337888	1.40734	1.51464	2.07581	4.72781	18.2059	0.81199			LOC108332152	29.0249	27.4812	23.9939	9.94599	10.582	12.0764													LOC108337888	LOC108332152					LOC108342122
						LOC108337898	0.171994	0.835041	0	1.9414	1.19434	1.52822			LOC108332156	23.9312	19.9349	29.5545	9.23296	12.351	13.0292													LOC108337898	LOC108332156					LOC108342134
						LOC108337899	0	0	0	0.172725	0.37909	0.177991			LOC108332157	10.0216	7.72262	8.40482	21.7415	17.5925	20.9783													LOC108337899	LOC108332157					LOC108342143
						LOC108337946	1.07009	4.59074	7.73407	0.335522	0.585765	0.612267			LOC108332167	2132.31	2531.55	2146.3	1013.39	813.496	1016.63													LOC108337946	LOC108332167					LOC108342145
						LOC108337955	28.3145	9.57206	28.2194	6.38863	3.29777	3.50055			LOC108332179	18.6588	14.7839	12.7222	42.464	47.7462	43.7293													LOC108337955	LOC108332179					LOC108342152
						LOC108337981	1.30134	2.64747	1.4967	3.61027	3.35434	3.47284			LOC108332184	4.23137	6.90389	3.48029	0.79591	0.41149	0.625498													LOC108337981	LOC108332184					LOC108342181
						LOC108337986	3.7144	4.43586	0.767019	12.578	23.0512	3.24036			LOC108332187	2.33544	1.26591	1.1859	3.99924	5.02492	3.5061													LOC108337986	LOC108332187					LOC108342188
						LOC108337989	5.31177	9.92574	7.06321	1.91782	2.01395	2.36201			LOC108332192	106.647	74.9942	100.88	38.4215	40.619	43.0846													LOC108337989	LOC108332192					LOC108342200
						LOC108337995	11.4698	7.22369	6.79532	28.4106	67.3721	16.5001			LOC108332196	0	0	0.0629191	0.862262	1.54717	1.08011													LOC108337995	LOC108332196					LOC108342205
						LOC108338002	0.790186	1.71064	0.562664	1.76848	3.40069	1.6067			LOC108332201	0.433891	0.393468	0.29866	1.59504	2.05383	2.53299													LOC108338002	LOC108332201					LOC108342210
						LOC108338013	5.2972	0.874562	4.33384	0.655167	0.997611	0.651452			LOC108332217	10.8162	11.0023	10.5174	2.4159	3.91207	3.7441													LOC108338013	LOC108332217					LOC108342223
						LOC108338025	24.4159	96.6613	118.154	8.86543	9.54072	5.93461			LOC108332221	2.96449	0.751975	2.55069	0.710323	0.657169	0.720305													LOC108338025	LOC108332221					LOC108342227
						LOC108338038	0.967269	0.688229	0.873863	0.318446	0	0.0781319			LOC108332267	2.89605	3.5451	2.41142	8.19041	8.60299	8.20037													LOC108338038	LOC108332267					LOC108342236
						LOC108338058	0.560526	3.70672	5.90315	0.474524	0.525993	1.04137			LOC108332272	29.6695	30.9301	24.2469	112.904	122.491	115.553													LOC108338058	LOC108332272					LOC108342248
						LOC108338080	1.403	1.86376	1.19666	2.52466	4.32177	2.27889			LOC108332277	93.0626	124.988	129.601	38.3583	48.9033	52.9268													LOC108338080	LOC108332277					LOC108342250
						LOC108338092	64.9543	67.0125	45.0659	124.888	164.417	108.611			LOC108332279	1.05563	1.69515	0.778521	4.44694	5.50671	5.30949													LOC108338092	LOC108332279					LOC108342251
						LOC108338100	18.4408	22.1852	15.0355	7.39782	8.59339	8.09329			LOC108332284	5.26099	4.17738	2.2659	30.3019	33.2471	26.4141													LOC108338100	LOC108332284					LOC108342270
						LOC108338110	20.6221	17.427	11.1708	24.7329	47.1945	23.0929			LOC108332290	12.9945	12.8761	15.5976	28.74	28.9469	25.2683													LOC108338110	LOC108332290					LOC108342278
						LOC108338136	213.245	91.5068	269.455	84.9045	105.381	71.4339			LOC108332325	2.90568	6.18848	4.19635	1.65314	2.02592	1.97129													LOC108338136	LOC108332325					LOC108342292
						LOC108338138	22.6731	31.9969	22.766	11.1839	7.55147	11.7491			LOC108332326	18.4629	17.811	18.3363	55.6121	43.3728	53.1412													LOC108338138	LOC108332326					LOC108342308
						LOC108338176	8.05049	15.0124	9.13507	23.1675	35.6782	20.7318			LOC108332333	22.2493	23.2658	24.2405	9.0257	9.27228	9.21177													LOC108338176	LOC108332333					LOC108342321
						LOC108338181	3.81976	10.9888	10.4299	3.66875	3.66001	3.13191			LOC108332352	0.0944364	0	0.0650034	0.995629	2.24863	0.690792													LOC108338181	LOC108332352					LOC108342325
						LOC108338196	290.333	490.27	339.561	93.4276	83.9006	88.9798			LOC108332356	0.216312	0.334284	0.292062	0.54013	0.787629	0.983087													LOC108338196	LOC108332356					LOC108342331
						LOC108338197	142.871	164.152	169.623	241.546	336.231	357.609			LOC108332358	61.986	24.3833	71.0461	4.25996	4.64956	3.2532													LOC108338197	LOC108332358					LOC108342335
						LOC108338200	20.9219	38.561	40.2693	75.7152	100.222	64.473			LOC108332360	0.720202	1.47367	1.11541	2.03145	2.30716	2.19508													LOC108338200	LOC108332360					LOC108342338
						LOC108338203	6.29689	5.6502	6.36118	10.6317	12.9444	11.0875			LOC108332377	3.32334	0.834569	27.1075	1.52136	0.786553	0.280498													LOC108338203	LOC108332377					LOC108342340
						LOC108338204	0.286873	0.540305	0.222146	1.82143	0.672998	1.85379			LOC108332387	8.90993	15.5664	13.4507	26.8549	29.6563	29.1124													LOC108338204	LOC108332387					LOC108342341
						LOC108338206	0.775119	1.09803	0.923431	2.24339	2.01424	2.50443			LOC108332398	2.85638	2.19176	4.6286	1.1557	1.80959	1.60724													LOC108338206	LOC108332398					LOC108342380
						LOC108338211	1.87939	3.58689	4.63123	6.57627	9.94673	6.59863			LOC108332401	13.2211	15.332	11.3201	4.61645	5.99458	6.20547													LOC108338211	LOC108332401					LOC108342390
						LOC108338246	15.0501	48.8435	17.0039	54.0154	51.8031	48.7766			LOC108332402	15.9247	8.08276	23.1756	5.97508	7.83165	7.33912													LOC108338246	LOC108332402					LOC108342406
						LOC108338255	16.1351	22.5107	17.0012	8.95067	7.9976	7.75313			LOC108332403	11.5778	9.38163	12.8228	2.3251	3.09936	2.78387													LOC108338255	LOC108332403					LOC108342438
						LOC108338270	22.4431	34.9555	31.7955	97.3513	88.2465	58.4572			LOC108332406	20.2723	14.794	27.7292	5.84075	7.64246	6.325													LOC108338270	LOC108332406					LOC108342449
						LOC108338272	0.234944	0.112381	0.173271	0.726131	15.9683	0.0542223			LOC108332412	14.2532	8.06156	19.2407	6.77336	6.71364	5.32414													LOC108338272	LOC108332412					LOC108342488
						LOC108338292	0.79967	0.38754	0.478011	6.41346	3.1596	4.96354			LOC108332413	22.6476	23.0555	17.5936	61.0894	70.7398	60.9018													LOC108338292	LOC108332413					LOC108342494
						LOC108338296	16.5122	15.0537	28.5833	10.4058	4.70471	8.4957			LOC108332421	7.7843	24.5766	11.9641	28.9341	34.3845	29.4007													LOC108338296	LOC108332421					LOC108342506
						LOC108338299	34.5412	29.7295	24.5956	10.0833	15.8848	9.15453			LOC108332436	0.881406	0.811588	0.546029	2.09082	3.22394	2.26899													LOC108338299	LOC108332436					LOC108342511
						LOC108338300	15.1558	18.7217	11.8463	5.97952	5.78341	5.66711			LOC108332441	1.67432	3.0504	1.52534	5.51285	6.42085	4.32263													LOC108338300	LOC108332441					LOC108342514
						LOC108338312	5.48483	4.36618	4.60817	10.4701	12.6823	10.41			LOC108332451	0.521662	0.909734	0.329152	1.02518	1.33442	1.07628													LOC108338312	LOC108332451					LOC108342518
						LOC108338318	1.3442	0.521437	0.778569	2.09706	2.55355	1.77434			LOC108332452	0.967397	1.24168	0.5993	2.27244	2.31272	1.99591													LOC108338318	LOC108332452					LOC108342524
						LOC108338383	2.23592	1.55346	4.52481	1.24088	1.0281	0.903041			LOC108332453	4.36744	7.55337	4.25111	2.22593	2.40099	2.93924													LOC108338383	LOC108332453					LOC108342542
						LOC108338402	10.522	7.13427	4.07396	12.916	18.1677	9.05165			LOC108332461	2.07668	2.71258	1.31948	3.51395	4.94937	3.19736													LOC108338402	LOC108332461					LOC108342563
						LOC108338433	101.25	76.9256	57.7629	171.093	246.753	147.308			LOC108332464	32.5182	50.6432	31.7078	14.2591	18.8124	20.0826													LOC108338433	LOC108332464					LOC108342573
						LOC108338437	143.438	69.5698	50.275	147.523	257.917	133.476			LOC108332468	115.329	101.249	98.8469	48.3593	46.7484	45.887													LOC108338437	LOC108332468					LOC108342580
						LOC108338476	37.5529	69.451	65.6846	29.4813	19.2031	27.3177			LOC108332472	20.9612	23.1066	20.1182	8.04757	9.11531	8.9705													LOC108338476	LOC108332472					LOC108342582
						LOC108338480	0.105439	0.529564	0.239503	2.08276	0.237463	2.04405			LOC108332475	2.90212	4.24462	5.26845	6.42371	9.27711	7.99442													LOC108338480	LOC108332475					LOC108342608
						LOC108338482	26.8712	30.2941	11.8257	41.7059	73.5183	36.11			LOC108332484	0.13849	0.447149	0.204272	2.07485	2.74138	2.43798													LOC108338482	LOC108332484					LOC108342654
						LOC108338494	1.60649	1.21669	1.18478	3.81376	5.09684	2.03917			LOC108332489	0.500393	0.515531	0.556396	1.1854	1.98765	1.29952													LOC108338494	LOC108332489					LOC108342670
						LOC108338498	1.82734	3.22084	2.36505	1.01679	1.15928	1.02908			LOC108332492	0.881734	1.30584	0.72364	0.432809	0.291867	0.496138													LOC108338498	LOC108332492					LOC108342676
						LOC108338526	7.2371	4.03869	4.52269	18.9295	20.2546	13.7941			LOC108332498	4.28081	2.38892	3.65786	9.50146	11.7726	12.0853													LOC108338526	LOC108332498					LOC108342679
						LOC108338529	77.2727	132.811	223.727	28.7656	6.99205	19.032			LOC108332501	0.496032	0.622827	0.365822	0.943685	1.29596	0.986851													LOC108338529	LOC108332501					LOC108342693
						LOC108338537	7.43556	4.59562	6.41141	2.00549	1.77563	2.02357			LOC108332509	0.0466031	0.0650175	0.0481175	0.206876	0.26739	0.301562													LOC108338537	LOC108332509					LOC108342743
						LOC108338541	34.5101	31.2556	55.7838	16.2307	13.2427	22.5444			LOC108332520	4.6819	8.28994	3.32647	0.396293	0.983453	0.522421													LOC108338541	LOC108332520					LOC108342761
						LOC108338546	14.7125	10.7817	16.2478	35.2059	40.508	33.5411			LOC108332523	1.9733	1.1893	1.62994	3.25202	3.32867	3.29772													LOC108338546	LOC108332523					LOC108342800
						LOC108338559	1.23633	3.50108	1.9555	0.321663	0.345581	0.31872			LOC108332525	2.10149	2.42758	0.998097	0.839583	0.578759	0.780433													LOC108338559	LOC108332525					LOC108342823
						LOC108338568	1.28772	1.50909	0.835725	2.14567	2.8656	2.05061			LOC108332531	0.0285794	0	0	0.166513	0.245966	0.0723654													LOC108338568	LOC108332531					LOC108342856
						LOC108338581	0.633951	0.106134	0.349094	4.21396	5.03677	2.76522			LOC108332538	6.04704	6.60943	6.48215	1.47468	2.3204	1.85299													LOC108338581	LOC108332538					LOC108342876
						LOC108338608	8.45551	7.52359	7.46924	16.1133	18.7491	13.4829			LOC108332541	18.7517	22.8865	22.2522	10.3439	9.69388	8.92254													LOC108338608	LOC108332541					LOC108342908
						LOC108338625	18.562	22.1383	28.4751	9.04941	11.7185	9.17292			LOC108332555	1047.26	1848.38	2321.05	307.057	390.165	329.046													LOC108338625	LOC108332555					LOC108342935
						LOC108338664	29.3285	48.8828	28.4276	13.1695	8.52268	10.6575			LOC108332556	312.773	360.277	780.201	59.1492	72.2812	65.4332													LOC108338664	LOC108332556					LOC108342956
						LOC108338666	3.43572	6.53086	3.27639	9.02197	9.20199	9.27004			LOC108332557	817.577	1527.63	3367.84	221.578	201.314	232.024													LOC108338666	LOC108332557					LOC108342970
						LOC108338675	0.503694	0.992876	0.419405	1.71176	3.38488	0.839975			LOC108332572	0.515711	1.72676	2.43414	0.153301	0.190218	0.186546													LOC108338675	LOC108332572					LOC108342974
						LOC108338681	34.4407	39.9423	23.9871	76.0745	77.2319	82.9888			LOC108332612	3.22515	5.78508	12.6062	1.15045	2.37916	1.55549													LOC108338681	LOC108332612					LOC108343025
						LOC108338686	12.1843	11.3155	11.3384	27.4719	29.3939	24.0136			LOC108332640	0.0997819	0.208813	0.0257561	0.269917	0.45085	0.58953													LOC108338686	LOC108332640					LOC108343028
						LOC108338709	9.81102	19.5493	9.31244	5.77118	3.1573	5.50406			LOC108332782	5.68468	5.89151	5.45016	15.6216	22.5597	16.26													LOC108338709	LOC108332782					LOC108343078
						LOC108338727	134.392	166.257	223.93	79.0254	75.164	71.2582			LOC108332790	6.0153	2.9754	9.67912	2.0482	2.62212	2.5715													LOC108338727	LOC108332790					LOC108343090
						LOC108338728	2.35961	3.42471	2.3184	0.733875	0.678557	0.891512			LOC108332837	0.178349	0.895755	1.47316	0	0	0.100354													LOC108338728	LOC108332837					LOC108343093
						LOC108338793	37.2679	18.9142	26.4353	10.351	7.50381	8.05917			LOC108332851	6.51825	5.95687	1.79057	2.14027	1.64693	1.91798													LOC108338793	LOC108332851					LOC108343116
						LOC108338820	21.2966	22.7345	21.6239	6.41164	5.83296	4.90683			LOC108332855	0.538204	1.72699	0.138923	1.6052	1.6984	8.17665													LOC108338820	LOC108332855					LOC108343123
						LOC108338823	12.4043	11.2234	12.7452	21.3911	21.4908	23.2008			LOC108332870	0.972554	1.87244	0.970686	0.0809486	0.279006	0.465155													LOC108338823	LOC108332870					LOC108343142
						LOC108338844	1.61491	0.947658	0.653202	1.78526	4.84308	1.57341			LOC108332880	3.19359	1.27853	2.00709	4.50725	7.17008	6.21131													LOC108338844	LOC108332880					LOC108343159
						LOC108338857	6.97681	11.4717	8.2128	3.56977	3.38141	3.35966			LOC108332890	80.6854	123.091	56.4609	174.969	173.239	172.375													LOC108338857	LOC108332890					LOC108343213
						LOC108338860	0.403832	0.676079	0.166782	1.46878	1.79371	1.34828			LOC108332891	1.78459	3.02701	1.89107	4.02614	4.80976	5.31149													LOC108338860	LOC108332891					LOC108343228
						LOC108338873	11.4939	14.6177	11.8258	22.9888	30.2003	28.081			LOC108332896	0	0	0	0.152699	0.434206	0.464536													LOC108338873	LOC108332896					LOC108343245
						LOC108338879	0.289605	1.8451	0.299016	2.37604	2.03822	2.58623			LOC108332927	2.72541	1.30968	0.990102	3.86475	5.60337	4.98402													LOC108338879	LOC108332927					LOC108343300
						LOC108338918	18.1318	17.8971	11.8176	3.65979	4.82084	3.87511			LOC108332932	0.57307	1.61901	0.739615	6.73739	4.56216	3.0835													LOC108338918	LOC108332932					LOC108343323
						LOC108338943	0.289421	2.76186	1.57382	0.272239	0.344015	0.374051			LOC108332935	17.507	13.5314	14.4229	6.60038	7.34987	7.02779													LOC108338943	LOC108332935					LOC108343344
						LOC108338947	2.74776	4.38551	1.74006	6.0308	6.11958	5.17888			LOC108332954	0.341429	1.07176	1.71855	0	0.293847	0.180109													LOC108338947	LOC108332954					LOC108343349
						LOC108338964	0.497293	1.61884	0.855754	2.42547	2.29871	2.1126			LOC108332959	24.6612	10.8465	12.5155	5.10257	5.39604	5.29187													LOC108338964	LOC108332959					LOC108343380
						LOC108338973	3.00331	1.99481	1.75269	5.65002	10.446	4.37725			LOC108332962	0.92147	1.43984	0.570848	7.37993	13.8344	8.58976													LOC108338973	LOC108332962					LOC108343410
						LOC108338980	10.6751	9.0155	8.469	16.9517	17.7815	18.1484			LOC108332972	5.5743	13.2805	6.05059	30.9311	29.9534	27.3847													LOC108338980	LOC108332972					LOC108343413
						LOC108338986	9.80748	51.0649	47.5215	6.49276	5.57698	3.4659			LOC108332989	0.261242	0.262416	0.269731	1.00022	2.11345	0.970177													LOC108338986	LOC108332989					LOC108343423
						LOC108339001	7.83006	3.81591	6.8386	9.55963	20.4577	8.20923			LOC108332996	19.3705	44.2247	22.3084	5.50454	6.14451	8.03982													LOC108339001	LOC108332996					LOC108343427
						LOC108339013	0.561635	2.17605	1.01066	0.528292	0.406569	0.34997			LOC108332999	6.55837	18.592	10.7157	1.46316	2.88039	4.96477													LOC108339013	LOC108332999					LOC108343444
						LOC108339019	5.18712	6.10401	8.49922	1.9446	2.3985	1.0323			LOC108333002	18.9962	9.12706	18.913	38.3985	78.7834	58.039													LOC108339019	LOC108333002					LOC108343470
						LOC108339023	17.2003	12.99	14.726	29.8401	35.6383	39.6333			LOC108333010	0.149501	0.175202	0.710052	4.05656	10.3191	5.07255													LOC108339023	LOC108333010					LOC108343474
						LOC108339040	1.01999	1.6009	4.21255	0.239859	0.478576	0.257471			LOC108333014	49.2858	78.9346	88.9955	21.6413	30.2707	32.9181													LOC108339040	LOC108333014					LOC108343482
						LOC108339046	0.651844	1.76425	3.76894	0.490516	0.387401	0.456327			LOC108333020	14.3124	6.9324	5.87591	18.735	28.3273	20.9339													LOC108339046	LOC108333020					LOC108343508
						LOC108339052	65.211	78.0646	95.9495	26.1504	21.8108	29.4885			LOC108333023	1.25883	1.33913	0.704022	0.349253	0.270849	0.265621													LOC108339052	LOC108333023					LOC108343520
						LOC108339102	4.04789	7.93383	3.87361	11.1441	11.6735	9.33064			LOC108333028	8.22258	11.0799	12.9417	28.252	36.2464	36.7739													LOC108339102	LOC108333028					LOC108343532
						LOC108339116	24.0381	31.7628	19.5172	0.574414	0.156285	0.538115			LOC108333042	2.89972	4.68274	2.09311	1.00385	1.81097	1.14791													LOC108339116	LOC108333042					LOC108343561
						LOC108339123	1.17521	1.10671	1.59258	0.41454	0.275702	0.296651			LOC108333044	41.2853	27.8693	24.4587	91.5155	98.792	77.5564													LOC108339123	LOC108333044					LOC108343578
						LOC108339144	0.053069	1.02173	0.958886	0.0499184	0	0.0214334			LOC108333050	5.84779	5.07307	4.35455	8.90862	11.4383	10.2902													LOC108339144	LOC108333050					LOC108343582
						LOC108339161	0.86288	2.91595	4.94955	1.02208	0.869699	0.567924			LOC108333059	0.732735	0.651693	0.709262	1.14352	1.87216	1.35285													LOC108339161	LOC108333059					LOC108343583
						LOC108339214	33.7579	15.5677	43.6823	13.9285	13.2337	11.6762			LOC108333063	10.1291	23.0343	11.1991	29.0862	30.1118	27.4645													LOC108339214	LOC108333063					LOC108343584
						LOC108339266	6.85682	10.4563	5.07887	24.3408	45.6002	26.9226			LOC108333064	56.2235	57.0737	65.7723	21.7078	21.0085	23.679													LOC108339266	LOC108333064					LOC108343711
						LOC108339291	0.73421	1.77549	1.01076	2.2637	2.79418	1.91098			LOC108333067	2.20757	4.89307	8.08994	0.828137	1.8464	1.33839													LOC108339291	LOC108333067					LOC108343712
						LOC108339366	4.24305	3.68332	3.08288	7.09537	9.88038	4.69674			LOC108333070	12.684	8.78452	8.83031	20.9082	32.2868	26.8861													LOC108339366	LOC108333070					LOC108343720
						LOC108339374	89.0393	82.186	151.956	14.3951	13.4283	19.7465			LOC108333072	5.4463	3.03933	6.74794	2.34211	2.65614	1.22582													LOC108339374	LOC108333072					LOC108343722
						LOC108339376	2.49933	1.97591	6.16464	0.391825	0.521189	0.504713			LOC108333092	39.6633	19.7038	63.7034	15.7081	19.009	17.2417													LOC108339376	LOC108333092					LOC108343730
						LOC108339395	10.7661	13.5181	14.3088	2.9088	1.07477	4.53323			LOC108333095	9.01896	6.88645	11.1367	37.128	41.3278	33.3807													LOC108339395	LOC108333095					LOC108343733
						LOC108339416	0.28668	0.34282	0.295995	0.0385229	0	0			LOC108333099	16.1891	15.4036	22.9555	7.09666	9.05644	9.1549													LOC108339416	LOC108333099					LOC108343739
						LOC108339457	1.79024	4.92389	3.1159	11.9802	4.31987	11.6926			LOC108333100	1.29758	2.31403	0.873747	3.24005	5.48664	4.09507													LOC108339457	LOC108333100					LOC108343763
						LOC108339458	3.93924	3.53299	2.65616	6.20083	7.0159	5.38983			LOC108333104	18.6353	11.3193	10.0025	58.2072	67.1929	56.6403													LOC108339458	LOC108333104					LOC108343777
						LOC108339466	1.88019	2.42134	1.4933	0.34011	0.40716	0.408892			LOC108333109	209.717	78.3318	108.309	308.5	289.867	243.34													LOC108339466	LOC108333109					LOC108343798
						LOC108339469	0	0.123715	0.228894	0.417058	0.762786	1.19381			LOC108333110	2.60644	1.48616	0.975051	3.77291	8.38765	12.3705													LOC108339469	LOC108333110					LOC108343818
						LOC108339503	0.857441	1.67901	1.88127	0.302451	0.359203	0.333934			LOC108333114	1.81297	1.79353	1.47482	7.86505	6.05214	5.10066													LOC108339503	LOC108333114					LOC108343856
						LOC108339528	89.0129	182.22	149.085	53.4403	50.4259	55.5257			LOC108333127	92.2631	78.0779	90.8663	225.553	195.628	199.666													LOC108339528	LOC108333127					LOC108343859
						LOC108339539	1.02448	1.32534	0.74525	1.94922	2.44712	1.86195			LOC108333134	35.5533	19.9573	39.9044	79.6897	85.388	76.2554													LOC108339539	LOC108333134					LOC108343864
						LOC108339541	1.44573	8.67304	1.49271	15.8202	8.4113	13.0793			LOC108333141	29.216	23.0587	28.257	87.1456	133.728	72.5179													LOC108339541	LOC108333141					LOC108343868
						LOC108339549	1.09237	2.59435	15.6065	0.286749	0.190711	0.410404			LOC108333152	5.48817	6.51672	2.49746	0.270694	0.332383	0.497528													LOC108339549	LOC108333152					LOC108343885
						LOC108339550	2.71946	1.9039	5.1562	8.69724	9.27971	6.94945			LOC108333155	0	0	0	0.169297	0.325103	0.588604													LOC108339550	LOC108333155					LOC108343892
						LOC108339556	2.02184	3.0464	1.50303	4.90667	5.88157	4.54018			LOC108333157	0.390353	0.588162	0.282127	0.0324903	0.0671907	0.0658937													LOC108339556	LOC108333157					LOC108343904
						LOC108339599	3.13267	8.72592	2.89987	12.3964	15.6107	17.9748			LOC108333158	0.155941	0.282826	0.348852	0.475913	0.693414	0.701965													LOC108339599	LOC108333158					LOC108343929
						LOC108339604	1.73763	1.38058	2.9192	0.470949	0.635649	0.380633			LOC108333160	28.7766	10.8375	26.8472	47.541	66.574	59.2283													LOC108339604	LOC108333160					LOC108343930
						LOC108339620	0.930873	1.8831	1.24145	5.87388	4.80438	7.26855			LOC108333171	248.268	481.434	395.121	45.9319	58.006	72.8037													LOC108339620	LOC108333171					LOC108343949
						LOC108339637	13.252	20.8488	14.5988	32.0534	43.5799	30.8228			LOC108333177	0.0863878	0.361568	0	2.48066	3.86614	3.31757													LOC108339637	LOC108333177					LOC108343955
						LOC108339642	0.619792	1.49159	1.65316	0.194332	0.436206	0.0625801			LOC108333187	21.353	17.4063	20.7387	7.50613	6.70306	9.0899													LOC108339642	LOC108333187					LOC108343978
						LOC108339644	0.635497	0.957531	1.04984	2.27152	7.75249	2.00198			LOC108333188	1.32464	5.09671	7.07834	0.560938	0.600018	1.56916													LOC108339644	LOC108333188					LOC108343990
						LOC108339663	70.3208	74.5418	38.9987	112.677	125.999	126.089			LOC108333191	0.615004	4.29006	0.705543	6.37014	6.29275	3.97961													LOC108339663	LOC108333191					LOC108344041
						LOC108339668	0.105524	0.117776	0	0.595556	0.363084	0.369364			LOC108333210	1.11251	1.20287	0.670051	1.81336	1.75536	2.23009													LOC108339668	LOC108333210					LOC108344108
						LOC108339685	8.35318	9.87507	6.58195	18.2647	13.3393	24.6811			LOC108333221	0.801067	1.12654	0.959434	0.10668	0.0551544	0.10818													LOC108339685	LOC108333221					LOC108344211
						LOC108339701	11.4375	12.0824	8.19233	25.7647	33.9807	18.9206			LOC108333222	43.2343	52.6225	48.2452	13.2814	14.2514	15.3994													LOC108339701	LOC108333222					LOC108344290
						LOC108339715	12.076	18.0231	9.3755	26.5926	21.0536	27.2471			LOC108333234	22.4379	21.3414	18.3758	64.479	55.6775	77.8723													LOC108339715	LOC108333234					LOC108344488
						LOC108339720	25.3337	9.91203	25.9906	58.9871	55.7852	59.6988			LOC108333242	0.193685	0	0	1.6927	1.75028	0.899113													LOC108339720	LOC108333242					LOC108344584
						LOC108339729	1.09709	0.279499	0.738745	1.79471	2.77518	1.65678			LOC108333250	16.7297	11.0612	15.4376	4.37248	4.5212	5.69588													LOC108339729	LOC108333250					LOC108344609
						LOC108339743	4718.25	4010.91	2041.85	6532.35	8865.48	7106.43			LOC108333256	6.22825	4.41146	6.02327	12.5494	12.758	11.6078													LOC108339743	LOC108333256					LOC108344634
						LOC108339748	5.57678	3.09111	3.81273	10.2787	15.7703	12.3574			LOC108333284	1.18168	1.45077	0.976062	2.22937	3.3222	3.39105													LOC108339748	LOC108333284					LOC108344638
						LOC108339761	0.688495	0.552312	0.918204	1.5381	1.0768	1.90013			LOC108333287	0.397297	0.358152	0.126218	1.80604	2.91955	2.06356													LOC108339761	LOC108333287					LOC108344641
						LOC108339767	26.4836	14.5359	14.6545	65.5599	88.9165	48.9333			LOC108333289	16.8379	7.8143	15.8143	42.8211	35.2911	36.6234													LOC108339767	LOC108333289					LOC108344655
						LOC108339770	0.187562	1.78593	3.55845	0.0661601	0.0660026	0.0757524			LOC108333296	0.462647	0.387272	0.607957	2.31045	2.78721	2.98189													LOC108339770	LOC108333296					LOC108344668
						LOC108339772	3.06273	2.83844	1.97641	45.2713	14.7295	64.8526			LOC108333307	86.4898	131.111	168.358	65.6398	30.9759	48.3859													LOC108339772	LOC108333307					LOC108344671
						LOC108339773	2.93566	8.7237	7.4766	0.966481	1.10192	0.829955			LOC108333314	6.41692	7.01498	4.32631	17.4579	16.8358	15.5408													LOC108339773	LOC108333314					LOC108344674
						LOC108339776	0.195083	0.653199	1.76244	0.0458753	0.183064	0.0393949			LOC108333325	0.238615	0.124837	0.277165	12.686	17.3274	14.6013													LOC108339776	LOC108333325					LOC108344684
						LOC108339786	1.75038	0.258566	1.48833	0.258268	0.0644133	0.138616			LOC108333328	2.2931	2.83754	2.11027	8.9622	12.356	6.90026													LOC108339786	LOC108333328					LOC108344685
						LOC108339788	0.159276	0.399981	0.109635	0.948863	0.298927	1.26512			LOC108333337	3.20784	3.27375	1.95095	4.75476	9.3413	7.04691													LOC108339788	LOC108333337					LOC108344689
						LOC108339789	22.1292	7.92055	14.418	6.10107	4.86923	4.74612			LOC108333339	8.99932	8.58875	6.3326	14.3129	19.5356	14.8043													LOC108339789	LOC108333339					LOC108344708
						LOC108339798	1.73155	1.27145	0.564575	4.68624	10.4904	3.77888			LOC108333347	0.698697	2.41575	0.345018	1.84578	3.76483	3.99983													LOC108339798	LOC108333347					LOC108344719
						LOC108339809	3.56277	4.49964	6.45358	13.699	20.5289	18.2264			LOC108333355	0	0.0767275	0.0946395	4.84455	7.25761	10.5989													LOC108339809	LOC108333355					LOC108344726
						LOC108339826	49.5232	107.381	28.6878	8.97817	8.15959	4.72282			LOC108333363	120.505	89.7992	117.758	43.6378	44.9138	48.8804													LOC108339826	LOC108333363					LOC108344729
						LOC108339830	1.67161	7.77829	2.53813	9.34172	12.7797	8.6178			LOC108333366	0	0.0842162	0.103876	0.293084	0.432933	0.551948													LOC108339830	LOC108333366					LOC108344763
						LOC108339837	4.96466	4.50213	4.21063	10.5629	10.7041	11.3623			LOC108333367	0	0	0	0.329235	0.255325	0.751188													LOC108339837	LOC108333367					LOC108344772
						LOC108339841	52.1636	29.7069	44.121	116.196	124.451	111.131			LOC108333371	13.4395	11.4204	13.3856	4.63262	6.07536	4.01025													LOC108339841	LOC108333371					LOC108344777
						LOC108339846	0.101446	0.0424593	0	0.381694	0.52358	0.491664			LOC108333380	28.4288	16.2736	27.2268	0.296601	0.340765	0.133675													LOC108339846	LOC108333380					LOC108344783
						LOC108339855	3.38544	5.90393	4.82705	1.8576	1.47498	2.70206			LOC108333385	256.594	218.904	167.937	51.2492	50.2267	65.4502													LOC108339855	LOC108333385					LOC108344786
						LOC108339877	13.4898	24.792	12.761	28.8513	60.4647	36.0375			LOC108333392	0.181045	0.746086	0.330718	0.660713	1.40233	1.32824													LOC108339877	LOC108333392					LOC108344790
						LOC108339879	0.426378	0.584039	0.400212	1.13027	1.89143	1.72205			LOC108333395	0	0.0283141	0	1.12614	1.80488	3.05475													LOC108339879	LOC108333395					LOC108344796
						LOC108339890	1715.22	1587.34	602.698	2628.96	3266.04	2190.11			LOC108333401	106.921	111.36	92.7115	37.9532	44.4637	55.7865													LOC108339890	LOC108333401					LOC108344798
						LOC108339900	0.820189	2.64327	1.05855	3.85748	4.50251	3.57758			LOC108333415	207.649	182.607	224.514	448.911	485.264	494.801													LOC108339900	LOC108333415					LOC108344801
[truncated: 1,557 more rows]
[truncated: 9 more columns]

## Sheet: Figure 4
	Figure 3A	Term_ID	Term_description	Category	ListHit	FoldEnrichment	p-value
[truncated: 39 more rows]

## Sheet: Figure 5
	Figure 4A	id	Term	Classification_level1	Classification_level2	ListHits	ListTotal	PopHits	PopTotal	p-value	q-value	Enrichment_score	geneID	hyperlink_only_excel
[truncated: 69 more rows]

[truncated: 9 more sheets: Figure 6, Figure 7, Figure 8, Figure 9, Figure 10, Table1, Table2, Table3, Table4]
